# Supplementary material for: Aerosol influenza transmission risk contours: A study of humid tropics versus winter temperate zone
Source: Virol J. 2010 May 14;7:98. doi: 10.1186/1743-422X-7-98 (PMC2893155; doi:10.1186/1743-422X-7-98)
Supplement: Additional file 2 — Empirical 25% line equation in text format for use in Excel. [file 1743-422X-7-98-S2.TXT]

=9685.14588232279  - ((2.52084560221109*(10^5))*h)  + ((2.87816398667755*(10^6))*(h^2)) - ((1.89131146527758*(10^7))*(h^3))   + ((7.91750188318004*(10^7))*(h^4))  - ((2.20615774299511*(10^8))*(h^5)) + ((4.14577569357022*(10^8))*(h^6))  - ((5.19328079218272*(10^8))*(h^7)) + ((4.15621664851125*(10^8))*(h^8)) - ((1.92222450433581*(10^8))*(h^9)) + ((3.9084434820443*(10^7))*(h^10))

/* To use this equation, replace all occurrences of "h" with the cell (e.g. F6) in your Excel spreadsheet that contains an RH value. 
/* The cell will return the  temperature for the 25% transmission risk line at that relative humidity. 
/* Subtract this value from the actual temperature reading paired with the RH value in the cell to get the temperature distance from the 25% transmission risk line. 
