# Supplementary material for: Aerosol influenza transmission risk contours: A study of humid tropics versus winter temperate zone
Source: Virol J. 2010 May 14;7:98. doi: 10.1186/1743-422X-7-98 (PMC2893155; doi:10.1186/1743-422X-7-98)
Supplement: Additional file 3 — Maple workbook for 25% line equation. [file 1743-422X-7-98-S3.MW]

<?xml version="1.0" encoding="UTF-8"?>
<Worksheet>
<Version major="7" minor="1"/>
<Label-Scheme value="2" prefix=""/>
<View-Properties presentation="true"></View-Properties>
<MapleNet-Properties warnlevel="3" longdelim="true" plotoptions="" echo="1" errorcursor="false" elisiontermsthreshold="10000" elisiontermsbefore="100" errorbreak="1" prettyprint="3" prompt="&gt; " latexwidth="6.0" useclientjvm="true" ansi="false" screenheight="25" labelwidth="20" plotdevice="inline" typesetting="standard" displayprecision="-1" indentamount="4" elisiondigitsthreshold="10000" quiet="false" plotoutput="terminal" rtablesize="10" preplot="" showassumed="1" plotdriver="openviz" elisiontermsafter="100" labelling="true" postplot="" screenwidth="79" elisiondigitsbefore="100" elisiondigitsafter="100" verboseproc="1" imaginaryunit="I" ShowLabels="true"/>
<Styles><Font name="Heading 4" background="[255,255,255]" bold="false" executable="false" family="Serif" foreground="[0,0,0]" italic="true" opaque="false" readonly="false" size="12" subscript="false" superscript="false" underline="false"/>
<Font name="Ordered List 5" background="[255,255,255]" bold="false" executable="false" family="Times New Roman" foreground="[0,0,0]" italic="false" opaque="false" readonly="false" size="12" subscript="false" superscript="false" underline="false"/>
<Font name="Ordered List 1" background="[255,255,255]" bold="false" executable="false" family="Times New Roman" foreground="[0,0,0]" italic="false" opaque="false" readonly="false" size="12" subscript="false" superscript="false" underline="false"/>
<Font name="Text Output" background="[255,255,255]" bold="false" executable="false" family="Monospaced" foreground="[0,0,255]" italic="false" opaque="false" readonly="true" size="12" subscript="false" superscript="false" underline="false"/>
<Font name="Bullet Item" background="[255,255,255]" bold="false" executable="false" family="Times New Roman" foreground="[0,0,0]" italic="false" opaque="false" readonly="false" size="12" subscript="false" superscript="false" underline="false"/>
<Font name="Equation Label" background="[255,255,255]" bold="true" executable="false" family="Monospaced" foreground="[0,0,0]" italic="false" opaque="false" readonly="false" size="12" subscript="false" superscript="false" underline="false"/>
<Font name="Author" background="[255,255,255]" bold="false" executable="false" family="Times New Roman" foreground="[0,0,0]" italic="false" opaque="false" readonly="false" size="12" subscript="false" superscript="false" underline="false"/>
<Font name="Text" background="[255,255,255]" bold="false" executable="false" family="Times New Roman" foreground="[0,0,0]" italic="false" opaque="false" readonly="false" size="12" subscript="false" superscript="false" underline="false"/>
<Font name="Diagnostic" background="[255,255,255]" bold="false" executable="false" family="Monospaced" foreground="[40,120,40]" italic="false" opaque="false" readonly="true" size="12" subscript="false" superscript="false" underline="false"/>
<Font name="Heading 2" background="[255,255,255]" bold="true" executable="false" family="Serif" foreground="[0,0,0]" italic="false" opaque="false" readonly="false" size="16" subscript="false" superscript="false" underline="false"/>
<Font name="Page Number" background="[255,255,255]" bold="false" executable="false" family="Times New Roman" foreground="[0,0,0]" italic="false" opaque="false" readonly="false" size="10" subscript="false" superscript="false" underline="false"/>
<Font name="Ordered List 3" background="[255,255,255]" bold="false" executable="false" family="Times New Roman" foreground="[0,0,0]" italic="false" opaque="false" readonly="false" size="12" subscript="false" superscript="false" underline="false"/>
<Font name="Maple Plot" background="[255,255,255]" bold="false" executable="false" family="Times New Roman" foreground="[0,0,0]" italic="false" opaque="false" readonly="false" size="12" subscript="false" superscript="false" underline="false"/>
<Font name="Normal" background="[255,255,255]" bold="false" executable="false" family="Times New Roman" foreground="[0,0,0]" italic="false" opaque="false" readonly="false" size="12" subscript="false" superscript="false" underline="false"/>
<Font name="Maple Input" background="[255,255,255]" bold="true" executable="true" family="Monospaced" foreground="[255,0,0]" italic="false" opaque="false" readonly="false" size="12" subscript="false" superscript="false" underline="false"/>
<Font name="Annotation Title" background="[255,255,255]" bold="true" executable="false" family="Times New Roman" foreground="[0,0,0]" italic="false" opaque="false" readonly="false" size="18" subscript="false" superscript="false" underline="false"/>
<Font name="2D Output" background="[255,255,255]" bold="false" executable="false" family="Times New Roman" foreground="[0,0,255]" italic="false" opaque="false" readonly="true" size="12" subscript="false" superscript="false" underline="false"/>
<Font name="2D Inert Output" background="[255,255,255]" bold="false" executable="true" family="Times New Roman" foreground="[144,144,144]" italic="false" opaque="false" readonly="false" size="12" subscript="false" superscript="false" underline="false"/>
<Font name="Dictionary Hyperlink" background="[255,255,255]" bold="false" executable="false" family="Serif" foreground="[147,0,15]" italic="false" opaque="false" readonly="false" size="12" subscript="false" superscript="false" underline="true"/>
<Font name="Dash Item" background="[255,255,255]" bold="false" executable="false" family="Times New Roman" foreground="[0,0,0]" italic="false" opaque="false" readonly="false" size="12" subscript="false" superscript="false" underline="false"/>
<Font name="Heading 3" background="[255,255,255]" bold="true" executable="false" family="Serif" foreground="[0,0,0]" italic="true" opaque="false" readonly="false" size="14" subscript="false" superscript="false" underline="false"/>
<Font name="Ordered List 4" background="[255,255,255]" bold="false" executable="false" family="Times New Roman" foreground="[0,0,0]" italic="false" opaque="false" readonly="false" size="12" subscript="false" superscript="false" underline="false"/>
<Font name="Maple Output" background="[255,255,255]" bold="false" executable="false" family="Times New Roman" foreground="[0,0,0]" italic="false" opaque="false" readonly="false" size="12" subscript="false" superscript="false" underline="false"/>
<Font name="List Item" background="[255,255,255]" bold="false" executable="false" family="Times New Roman" foreground="[0,0,0]" italic="false" opaque="false" readonly="false" size="12" subscript="false" superscript="false" underline="false"/>
<Font name="2D Input" background="[255,255,255]" bold="false" executable="true" family="Times New Roman" foreground="[0,0,0]" italic="false" opaque="false" readonly="false" size="12" subscript="false" superscript="false" underline="false"/>
<Font name="Line Printed Output" background="[255,255,255]" bold="false" executable="false" family="Monospaced" foreground="[0,0,255]" italic="false" opaque="false" readonly="true" size="12" subscript="false" superscript="false" underline="false"/>
<Font name="Maple Input Placeholder" background="[255,255,255]" bold="true" executable="true" family="Monospaced" foreground="[200,0,200]" italic="false" opaque="false" readonly="false" size="12" subscript="false" superscript="false" underline="false"/>
<Font name="2D Math" background="[255,255,255]" bold="false" executable="false" family="Times New Roman" foreground="[0,0,0]" italic="false" opaque="false" readonly="false" size="12" subscript="false" superscript="false" underline="false"/>
<Font name="Error" background="[255,255,255]" bold="false" executable="false" family="Monospaced" foreground="[255,0,255]" italic="false" opaque="false" readonly="true" size="12" subscript="false" superscript="false" underline="false"/>
<Font name="Warning" background="[255,255,255]" bold="false" executable="false" family="Monospaced" foreground="[0,0,255]" italic="false" opaque="false" readonly="true" size="12" subscript="false" superscript="false" underline="false"/>
<Font name="Heading 1" background="[255,255,255]" bold="true" executable="false" family="Serif" foreground="[0,0,0]" italic="false" opaque="false" readonly="false" size="18" subscript="false" superscript="false" underline="false"/>
<Font name="Annotation Text" background="[255,255,255]" bold="false" executable="false" family="Times New Roman" foreground="[0,0,0]" italic="false" opaque="false" readonly="false" size="12" subscript="false" superscript="false" underline="false"/>
<Font name="Title" background="[255,255,255]" bold="true" executable="false" family="Times New Roman" foreground="[0,0,0]" italic="false" opaque="false" readonly="false" size="18" subscript="false" superscript="false" underline="false"/>
<Font name="Ordered List 2" background="[255,255,255]" bold="false" executable="false" family="Times New Roman" foreground="[0,0,0]" italic="false" opaque="false" readonly="false" size="12" subscript="false" superscript="false" underline="false"/>
<Font name="Hyperlink" background="[255,255,255]" bold="false" executable="false" family="Serif" foreground="[0,128,128]" italic="false" opaque="false" readonly="false" size="12" subscript="false" superscript="false" underline="true"/>
<Layout name="Ordered List 5" alignment="left" bullet="ROMAN" firstindent="0" leftmargin="144" rightmargin="0" linespacing="0.0" spaceabove="3" spacebelow="3" linebreak="space" pagebreak-before="false" initial="-1"/>
<Layout name="Heading 4" alignment="left" bullet="none" firstindent="0" leftmargin="0" rightmargin="0" linespacing="0.0" spaceabove="0" spacebelow="0" linebreak="space" pagebreak-before="false" initial="0"/>
<Layout name="Text Output" alignment="left" bullet="none" firstindent="0" leftmargin="0" rightmargin="0" linespacing="0.0" spaceabove="0" spacebelow="0" linebreak="newline" pagebreak-before="false" initial="0"/>
<Layout name="Ordered List 1" alignment="left" bullet="numeric" firstindent="0" leftmargin="0" rightmargin="0" linespacing="0.0" spaceabove="3" spacebelow="3" linebreak="space" pagebreak-before="false" initial="-1"/>
<Layout name="Annotation Title" alignment="centred" bullet="none" firstindent="0" leftmargin="0" rightmargin="0" linespacing="0.0" spaceabove="12" spacebelow="12" linebreak="space" pagebreak-before="false" initial="0"/>
<Layout name="Bullet Item" alignment="left" bullet="dot" firstindent="0" leftmargin="0" rightmargin="0" linespacing="0.0" spaceabove="3" spacebelow="3" linebreak="space" pagebreak-before="false" initial="0"/>
<Layout name="Author" alignment="centred" bullet="none" firstindent="0" leftmargin="0" rightmargin="0" linespacing="0.0" spaceabove="8" spacebelow="8" linebreak="space" pagebreak-before="false" initial="0"/>
<Layout name="Dash Item" alignment="left" bullet="dash" firstindent="0" leftmargin="0" rightmargin="0" linespacing="0.0" spaceabove="3" spacebelow="3" linebreak="space" pagebreak-before="false" initial="0"/>
<Layout name="Heading 3" alignment="left" bullet="none" firstindent="0" leftmargin="0" rightmargin="0" linespacing="0.0" spaceabove="0" spacebelow="0" linebreak="space" pagebreak-before="false" initial="0"/>
<Layout name="Diagnostic" alignment="left" bullet="none" firstindent="0" leftmargin="0" rightmargin="0" linespacing="0.0" spaceabove="0" spacebelow="0" linebreak="any" pagebreak-before="false" initial="0"/>
<Layout name="Ordered List 4" alignment="left" bullet="ALPHABETIC" firstindent="0" leftmargin="108" rightmargin="0" linespacing="0.0" spaceabove="3" spacebelow="3" linebreak="space" pagebreak-before="false" initial="-1"/>
<Layout name="Maple Output" alignment="centred" bullet="none" firstindent="0" leftmargin="0" rightmargin="0" linespacing="0.3" spaceabove="0" spacebelow="0" linebreak="space" pagebreak-before="false" initial="0"/>
<Layout name="Line Printed Output" alignment="left" bullet="none" firstindent="0" leftmargin="0" rightmargin="0" linespacing="0.0" spaceabove="0" spacebelow="0" linebreak="any" pagebreak-before="false" initial="0"/>
<Layout name="List Item" alignment="left" bullet="indent" firstindent="0" leftmargin="0" rightmargin="0" linespacing="0.0" spaceabove="3" spacebelow="3" linebreak="space" pagebreak-before="false" initial="0"/>
<Layout name="Heading 2" alignment="left" bullet="none" firstindent="0" leftmargin="0" rightmargin="0" linespacing="0.0" spaceabove="8" spacebelow="2" linebreak="space" pagebreak-before="false" initial="0"/>
<Layout name="Ordered List 3" alignment="left" bullet="roman" firstindent="0" leftmargin="72" rightmargin="0" linespacing="0.0" spaceabove="3" spacebelow="3" linebreak="space" pagebreak-before="false" initial="-1"/>
<Layout name="Error" alignment="left" bullet="none" firstindent="0" leftmargin="0" rightmargin="0" linespacing="0.0" spaceabove="0" spacebelow="0" linebreak="space" pagebreak-before="false" initial="0"/>
<Layout name="Maple Plot" alignment="centred" bullet="none" firstindent="0" leftmargin="0" rightmargin="0" linespacing="0.0" spaceabove="0" spacebelow="0" linebreak="space" pagebreak-before="false" initial="0"/>
<Layout name="Warning" alignment="left" bullet="none" firstindent="0" leftmargin="0" rightmargin="0" linespacing="0.0" spaceabove="0" spacebelow="0" linebreak="space" pagebreak-before="false" initial="0"/>
<Layout name="Heading 1" alignment="left" bullet="none" firstindent="0" leftmargin="0" rightmargin="0" linespacing="0.0" spaceabove="8" spacebelow="4" linebreak="space" pagebreak-before="false" initial="0"/>
<Layout name="Title" alignment="centred" bullet="none" firstindent="0" leftmargin="0" rightmargin="0" linespacing="0.0" spaceabove="12" spacebelow="12" linebreak="space" pagebreak-before="false" initial="0"/>
<Layout name="Ordered List 2" alignment="left" bullet="alphabetic" firstindent="0" leftmargin="36" rightmargin="0" linespacing="0.0" spaceabove="3" spacebelow="3" linebreak="space" pagebreak-before="false" initial="-1"/>
<Layout name="Normal" alignment="left" bullet="none" firstindent="0" leftmargin="0" rightmargin="0" linespacing="0.0" spaceabove="0" spacebelow="0" linebreak="space" pagebreak-before="false" initial="0"/>
<Pencil-style name="Pencil 3" pen-color="[0,0,0]" pen-height="3.0" pen-width="3.0" pen-opacity="1.0"/>
<Pencil-style name="Pencil 1" pen-color="[0,0,0]" pen-height="1.0" pen-width="1.0" pen-opacity="1.0"/>
<Pencil-style name="Pencil 5" pen-color="[255,0,0]" pen-height="5.0" pen-width="5.0" pen-opacity="1.0"/>
<Pencil-style name="Pencil 2" pen-color="[0,0,255]" pen-height="1.0" pen-width="1.0" pen-opacity="1.0"/>
<Pencil-style name="Pencil 4" pen-color="[0,0,255]" pen-height="3.0" pen-width="3.0" pen-opacity="1.0"/>
<Highlighter-style name="Highlighter 2" pen-color="[255,204,0]" pen-height="14.0" pen-width="14.0" pen-opacity="0.8"/>
<Highlighter-style name="Highlighter 4" pen-color="[0,255,255]" pen-height="32.0" pen-width="32.0" pen-opacity="0.8"/>
<Highlighter-style name="Highlighter 3" pen-color="[51,255,0]" pen-height="24.0" pen-width="24.0" pen-opacity="0.8"/>
<Highlighter-style name="Highlighter 1" pen-color="[255,153,255]" pen-height="12.0" pen-width="8.0" pen-opacity="0.8"/>
<Highlighter-style name="Highlighter 5" pen-color="[255,255,0]" pen-height="48.0" pen-width="48.0" pen-opacity="0.8"/>
</Styles>
<Task-table>
    <Task-category name="&lt;default&gt;">
    </Task-category>
</Task-table><Presentation-Block>
<Group view="presentation" hide-input="false" hide-output="true" inline-output="false" labelreference="L6" drawlabel="true">
<Input>
<Text-field prompt="&gt; " style="Maple Input" layout="Normal"><Equation executable="true" style="2D Input" input-equation="with(Statistics)" display="LUklbXJvd0c2Iy9JK21vZHVsZW5hbWVHNiJJLFR5cGVzZXR0aW5nR0koX3N5c2xpYkdGJzYkLUkjbWlHRiQ2JVEld2l0aEYnLyUnaXRhbGljR1EldHJ1ZUYnLyUsbWF0aHZhcmlhbnRHUSdpdGFsaWNGJy1JKG1mZW5jZWRHRiQ2JC1GIzYjLUYsNiVRK1N0YXRpc3RpY3NGJ0YvRjIvRjNRJ25vcm1hbEYn">LUkld2l0aEc2JCUqcHJvdGVjdGVkR0koX3N5c2xpYkc2IjYjSStTdGF0aXN0aWNzR0Yn</Equation></Text-field>
</Input>
<Output>
<Text-field style="2D Output" layout="Maple Output"><Equation executable="false" style="2D Output">N2RzSTJBYnNvbHV0ZURldmlhdGlvbkc2IkkqQXJlYUNoYXJ0R0YkSSlCYXJDaGFydEdGJEkqQm9vdHN0cmFwR0YkSShCb3hQbG90R0YkSStCdWJibGVQbG90R0YkSSRDREZHRiRJJENHRkdGJEkuQ2VudHJhbE1vbWVudEdGJEk3Q2hhcmFjdGVyaXN0aWNGdW5jdGlvbkdGJEk7Q2hpU3F1YXJlR29vZG5lc3NPZkZpdFRlc3RHRiRJOkNoaVNxdWFyZUluZGVwZW5kZW5jZVRlc3RHRiRJO0NoaVNxdWFyZVN1aXRhYmxlTW9kZWxUZXN0R0YkSSxDb2x1bW5HcmFwaEdGJEksQ29ycmVsYXRpb25HRiRJMkNvcnJlbGF0aW9uTWF0cml4R0YkSSZDb3VudEdGJEktQ291bnRNaXNzaW5nR0YkSStDb3ZhcmlhbmNlR0YkSTFDb3ZhcmlhbmNlTWF0cml4R0YkSSlDdW11bGFudEdGJEk7Q3VtdWxhbnRHZW5lcmF0aW5nRnVuY3Rpb25HRiRJP0N1bXVsYXRpdmVEaXN0cmlidXRpb25GdW5jdGlvbkdGJEkyQ3VtdWxhdGl2ZVByb2R1Y3RHRiRJLkN1bXVsYXRpdmVTdW1HRiRJM0N1bXVsYXRpdmVTdW1DaGFydEdGJEksRGF0YVN1bW1hcnlHRiRJJ0RlY2lsZUdGJEksRGVuc2l0eVBsb3RHRiRJK0Rpc2NyZXRpemVHRiRJLURpc3RyaWJ1dGlvbkdGJEkqRXJyb3JQbG90R0YkSTBFdmFsdWF0ZVRvRmxvYXRHRiRJLkV4cGVjdGVkVmFsdWVHRiRJL0V4cG9uZW50aWFsRml0R0YkSTVFeHBvbmVudGlhbFNtb290aGluZ0dGJEksRmFpbHVyZVJhdGVHRiRJMkZpc2hlckluZm9ybWF0aW9uR0YkSSRGaXRHRiRJMUZpdmVQb2ludFN1bW1hcnlHRiRJLkZyZXF1ZW5jeVBsb3RHRiRJL0ZyZXF1ZW5jeVRhYmxlR0YkSS5HZW9tZXRyaWNNZWFuR0YkSS1IYXJtb25pY01lYW5HRiRJK0hhemFyZFJhdGVHRiRJKkhpc3RvZ3JhbUdGJEksSW5mb3JtYXRpb25HRiRJOEludGVyYWN0aXZlRGF0YUFuYWx5c2lzR0YkSTNJbnRlcnF1YXJ0aWxlUmFuZ2VHRiRJOEludmVyc2VTdXJ2aXZhbEZ1bmN0aW9uR0YkSSVKb2luR0YkSS5LZXJuZWxEZW5zaXR5R0YkSTJLZXJuZWxEZW5zaXR5UGxvdEdGJEk0S2VybmVsRGVuc2l0eVNhbXBsZUdGJEkpS3VydG9zaXNHRiRJK0xpa2VsaWhvb2RHRiRJOUxpa2VsaWhvb2RSYXRpb1N0YXRpc3RpY0dGJEkqTGluZUNoYXJ0R0YkSS1MaW5lYXJGaWx0ZXJHRiRJKkxpbmVhckZpdEdGJEkuTG9nTGlrZWxpaG9vZEdGJEkvTG9nYXJpdGhtaWNGaXRHRiRJJE1HRkdGJEkkTUxFR0YkSS5NYWtlUHJvY2VkdXJlR0YkSTpNYXhpbXVtTGlrZWxpaG9vZEVzdGltYXRlR0YkSSVNZWFuR0YkSS5NZWFuRGV2aWF0aW9uR0YkSSdNZWRpYW5HRiRJME1lZGlhbkRldmlhdGlvbkdGJEkrTWlsbHNSYXRpb0dGJEklTW9kZUdGJEknTW9tZW50R0YkSTlNb21lbnRHZW5lcmF0aW5nRnVuY3Rpb25HRiRJLk1vdmluZ0F2ZXJhZ2VHRiRJLU1vdmluZ01lZGlhbkdGJEkwTW92aW5nU3RhdGlzdGljR0YkSS1Ob25saW5lYXJGaXRHRiRJK05vcm1hbFBsb3RHRiRJN09uZVNhbXBsZUNoaVNxdWFyZVRlc3RHRiRJL09uZVNhbXBsZVRUZXN0R0YkSS9PbmVTYW1wbGVaVGVzdEdGJEksT25lV2F5QU5PVkFHRiRJLE9yZGVyQnlSYW5rR0YkSS9PcmRlclN0YXRpc3RpY0dGJEkkUERGR0YkSStQZXJjZW50aWxlR0YkSSlQaWVDaGFydEdGJEkqUG9pbnRQbG90R0YkSS5Qb2x5bm9taWFsRml0R0YkSSlQb3dlckZpdEdGJEksUHJvYmFiaWxpdHlHRiRJO1Byb2JhYmlsaXR5RGVuc2l0eUZ1bmN0aW9uR0YkSTRQcm9iYWJpbGl0eUZ1bmN0aW9uR0YkSTBQcm9iYWJpbGl0eVBsb3RHRiRJMlByb2ZpbGVMaWtlbGlob29kR0YkSTVQcm9maWxlTG9nTGlrZWxpaG9vZEdGJEkuUXVhZHJhdGljTWVhbkdGJEkpUXVhbnRpbGVHRiRJLVF1YW50aWxlUGxvdEdGJEkpUXVhcnRpbGVHRiRJL1JhbmRvbVZhcmlhYmxlR0YkSSZSYW5nZUdGJEklUmFua0dGJEknUmVtb3ZlR0YkSS5SZW1vdmVJblJhbmdlR0YkSTFSZW1vdmVOb25OdW1lcmljR0YkSSdTYW1wbGVHRiRJLFNjYXR0ZXJQbG90R0YkSSZTY29yZUdGJEknU2VsZWN0R0YkSS5TZWxlY3RJblJhbmdlR0YkSTFTZWxlY3ROb25OdW1lcmljR0YkSTFTaGFwaXJvV2lsa1dUZXN0R0YkSShTaHVmZmxlR0YkSSlTa2V3bmVzc0dGJEklU29ydEdGJEkyU3RhbmRhcmREZXZpYXRpb25HRiRJLlN0YW5kYXJkRXJyb3JHRiRJM1N0YW5kYXJkaXplZE1vbWVudEdGJEkoU3VwcG9ydEdGJEksU3VyZmFjZVBsb3RHRiRJMVN1cnZpdmFsRnVuY3Rpb25HRiRJJlRhbGx5R0YkSSpUYWxseUludG9HRiRJJVRyaW1HRiRJLFRyaW1tZWRNZWFuR0YkSS9Ud29TYW1wbGVGVGVzdEdGJEk1VHdvU2FtcGxlUGFpcmVkVFRlc3RHRiRJL1R3b1NhbXBsZVRUZXN0R0YkSS9Ud29TYW1wbGVaVGVzdEdGJEkpVmFyaWFuY2VHRiRJKlZhcmlhdGlvbkdGJEk2V2VpZ2h0ZWRNb3ZpbmdBdmVyYWdlR0YkSSpXaW5zb3JpemVHRiRJL1dpbnNvcml6ZWRNZWFuR0Yk</Equation></Text-field>
</Output>
</Group>
<Group view="presentation" hide-input="true" hide-output="false" inline-output="false" labelreference="L8" drawlabel="true">
<Input>
<Text-field prompt="&gt; " style="Maple Input" layout="Normal">print(<Label label="L6" view="label" executable="true"></Label>);</Text-field>
</Input>
<Output>
<Text-field style="2D Output" layout="Maple Output"><Equation executable="false" style="2D Output">N2RzSTJBYnNvbHV0ZURldmlhdGlvbkc2IkkqQXJlYUNoYXJ0R0YkSSlCYXJDaGFydEdGJEkqQm9vdHN0cmFwR0YkSShCb3hQbG90R0YkSStCdWJibGVQbG90R0YkSSRDREZHRiRJJENHRkdGJEkuQ2VudHJhbE1vbWVudEdGJEk3Q2hhcmFjdGVyaXN0aWNGdW5jdGlvbkdGJEk7Q2hpU3F1YXJlR29vZG5lc3NPZkZpdFRlc3RHRiRJOkNoaVNxdWFyZUluZGVwZW5kZW5jZVRlc3RHRiRJO0NoaVNxdWFyZVN1aXRhYmxlTW9kZWxUZXN0R0YkSSxDb2x1bW5HcmFwaEdGJEksQ29ycmVsYXRpb25HRiRJMkNvcnJlbGF0aW9uTWF0cml4R0YkSSZDb3VudEdGJEktQ291bnRNaXNzaW5nR0YkSStDb3ZhcmlhbmNlR0YkSTFDb3ZhcmlhbmNlTWF0cml4R0YkSSlDdW11bGFudEdGJEk7Q3VtdWxhbnRHZW5lcmF0aW5nRnVuY3Rpb25HRiRJP0N1bXVsYXRpdmVEaXN0cmlidXRpb25GdW5jdGlvbkdGJEkyQ3VtdWxhdGl2ZVByb2R1Y3RHRiRJLkN1bXVsYXRpdmVTdW1HRiRJM0N1bXVsYXRpdmVTdW1DaGFydEdGJEksRGF0YVN1bW1hcnlHRiRJJ0RlY2lsZUdGJEksRGVuc2l0eVBsb3RHRiRJK0Rpc2NyZXRpemVHRiRJLURpc3RyaWJ1dGlvbkdGJEkqRXJyb3JQbG90R0YkSTBFdmFsdWF0ZVRvRmxvYXRHRiRJLkV4cGVjdGVkVmFsdWVHRiRJL0V4cG9uZW50aWFsRml0R0YkSTVFeHBvbmVudGlhbFNtb290aGluZ0dGJEksRmFpbHVyZVJhdGVHRiRJMkZpc2hlckluZm9ybWF0aW9uR0YkSSRGaXRHRiRJMUZpdmVQb2ludFN1bW1hcnlHRiRJLkZyZXF1ZW5jeVBsb3RHRiRJL0ZyZXF1ZW5jeVRhYmxlR0YkSS5HZW9tZXRyaWNNZWFuR0YkSS1IYXJtb25pY01lYW5HRiRJK0hhemFyZFJhdGVHRiRJKkhpc3RvZ3JhbUdGJEksSW5mb3JtYXRpb25HRiRJOEludGVyYWN0aXZlRGF0YUFuYWx5c2lzR0YkSTNJbnRlcnF1YXJ0aWxlUmFuZ2VHRiRJOEludmVyc2VTdXJ2aXZhbEZ1bmN0aW9uR0YkSSVKb2luR0YkSS5LZXJuZWxEZW5zaXR5R0YkSTJLZXJuZWxEZW5zaXR5UGxvdEdGJEk0S2VybmVsRGVuc2l0eVNhbXBsZUdGJEkpS3VydG9zaXNHRiRJK0xpa2VsaWhvb2RHRiRJOUxpa2VsaWhvb2RSYXRpb1N0YXRpc3RpY0dGJEkqTGluZUNoYXJ0R0YkSS1MaW5lYXJGaWx0ZXJHRiRJKkxpbmVhckZpdEdGJEkuTG9nTGlrZWxpaG9vZEdGJEkvTG9nYXJpdGhtaWNGaXRHRiRJJE1HRkdGJEkkTUxFR0YkSS5NYWtlUHJvY2VkdXJlR0YkSTpNYXhpbXVtTGlrZWxpaG9vZEVzdGltYXRlR0YkSSVNZWFuR0YkSS5NZWFuRGV2aWF0aW9uR0YkSSdNZWRpYW5HRiRJME1lZGlhbkRldmlhdGlvbkdGJEkrTWlsbHNSYXRpb0dGJEklTW9kZUdGJEknTW9tZW50R0YkSTlNb21lbnRHZW5lcmF0aW5nRnVuY3Rpb25HRiRJLk1vdmluZ0F2ZXJhZ2VHRiRJLU1vdmluZ01lZGlhbkdGJEkwTW92aW5nU3RhdGlzdGljR0YkSS1Ob25saW5lYXJGaXRHRiRJK05vcm1hbFBsb3RHRiRJN09uZVNhbXBsZUNoaVNxdWFyZVRlc3RHRiRJL09uZVNhbXBsZVRUZXN0R0YkSS9PbmVTYW1wbGVaVGVzdEdGJEksT25lV2F5QU5PVkFHRiRJLE9yZGVyQnlSYW5rR0YkSS9PcmRlclN0YXRpc3RpY0dGJEkkUERGR0YkSStQZXJjZW50aWxlR0YkSSlQaWVDaGFydEdGJEkqUG9pbnRQbG90R0YkSS5Qb2x5bm9taWFsRml0R0YkSSlQb3dlckZpdEdGJEksUHJvYmFiaWxpdHlHRiRJO1Byb2JhYmlsaXR5RGVuc2l0eUZ1bmN0aW9uR0YkSTRQcm9iYWJpbGl0eUZ1bmN0aW9uR0YkSTBQcm9iYWJpbGl0eVBsb3RHRiRJMlByb2ZpbGVMaWtlbGlob29kR0YkSTVQcm9maWxlTG9nTGlrZWxpaG9vZEdGJEkuUXVhZHJhdGljTWVhbkdGJEkpUXVhbnRpbGVHRiRJLVF1YW50aWxlUGxvdEdGJEkpUXVhcnRpbGVHRiRJL1JhbmRvbVZhcmlhYmxlR0YkSSZSYW5nZUdGJEklUmFua0dGJEknUmVtb3ZlR0YkSS5SZW1vdmVJblJhbmdlR0YkSTFSZW1vdmVOb25OdW1lcmljR0YkSSdTYW1wbGVHRiRJLFNjYXR0ZXJQbG90R0YkSSZTY29yZUdGJEknU2VsZWN0R0YkSS5TZWxlY3RJblJhbmdlR0YkSTFTZWxlY3ROb25OdW1lcmljR0YkSTFTaGFwaXJvV2lsa1dUZXN0R0YkSShTaHVmZmxlR0YkSSlTa2V3bmVzc0dGJEklU29ydEdGJEkyU3RhbmRhcmREZXZpYXRpb25HRiRJLlN0YW5kYXJkRXJyb3JHRiRJM1N0YW5kYXJkaXplZE1vbWVudEdGJEkoU3VwcG9ydEdGJEksU3VyZmFjZVBsb3RHRiRJMVN1cnZpdmFsRnVuY3Rpb25HRiRJJlRhbGx5R0YkSSpUYWxseUludG9HRiRJJVRyaW1HRiRJLFRyaW1tZWRNZWFuR0YkSS9Ud29TYW1wbGVGVGVzdEdGJEk1VHdvU2FtcGxlUGFpcmVkVFRlc3RHRiRJL1R3b1NhbXBsZVRUZXN0R0YkSS9Ud29TYW1wbGVaVGVzdEdGJEkpVmFyaWFuY2VHRiRJKlZhcmlhdGlvbkdGJEk2V2VpZ2h0ZWRNb3ZpbmdBdmVyYWdlR0YkSSpXaW5zb3JpemVHRiRJL1dpbnNvcml6ZWRNZWFuR0Yk</Equation></Text-field>
</Output>
</Group></Presentation-Block><Presentation-Block>
<Group view="presentation" hide-input="false" hide-output="true" inline-output="false" labelreference="L7" drawlabel="true">
<Input>
<Text-field prompt="&gt; " style="Maple Input" layout="Normal"><Equation executable="true" style="2D Input" input-equation="X := Vector([.20, .25, .30, .35, .38, .45, .50, .55, .60, .65, .70, .75, .80], datatype = float); -1; Y := Vector([28, 28, 28, 28, 27.2, 22, 20, 23, 26, 27, 24, 18, 12], datatype = float); -1; PolynomialFit(10, X, Y, h); 1" display="LUklbXJvd0c2Iy9JK21vZHVsZW5hbWVHNiJJLFR5cGVzZXR0aW5nR0koX3N5c2xpYkdGJzY0LUkjbWlHRiQ2JVEiWEYnLyUnaXRhbGljR1EldHJ1ZUYnLyUsbWF0aHZhcmlhbnRHUSdpdGFsaWNGJy1JI21vR0YkNjBRIn5GJy9GM1Enbm9ybWFsRicvJSZmZW5jZUdRJmZhbHNlRicvJSpzZXBhcmF0b3JHRj0vJSlzdHJldGNoeUdGPS8lKnN5bW1ldHJpY0dGPS8lKGxhcmdlb3BHRj0vJS5tb3ZhYmxlbGltaXRzR0Y9LyUnYWNjZW50R0Y9LyUlZm9ybUdRIUYnLyUnbHNwYWNlR1EkMGVtRicvJSdyc3BhY2VHRk8vJShtaW5zaXplR1EiMUYnLyUobWF4c2l6ZUdRKWluZmluaXR5RictRjY2MFEqJmNvbG9uZXE7RidGOUY7Rj5GQEZCRkRGRkZIL0ZLUSZpbmZpeEYnL0ZOUS90aGlja21hdGhzcGFjZUYnL0ZRRmhuRlJGVUY1LUYsNiVRJ1ZlY3RvckYnRi9GMi1JKG1mZW5jZWRHRiQ2JC1GIzYoLUZebzYmLUYjNkQtSSNtbkdGJDYlUSQuMjBGJy8lK2V4ZWN1dGFibGVHRj1GOS1GNjYxUSIsRidGam9GOUY7L0Y/RjFGQEZCRkRGRkZIRmVuRk0vRlFRM3Zlcnl0aGlja21hdGhzcGFjZUYnRlJGVS1GNjYxRjhGam9GOUY7Rj5GQEZCRkRGRkZIRkpGTUZQRlJGVS1GZ282JVEkLjI1RidGam9GOUZccEZicC1GZ282JVEkLjMwRidGam9GOUZccEZicC1GZ282JVEkLjM1RidGam9GOUZccC1GZ282JVEkLjM4RidGam9GOUZccEZicC1GZ282JVEkLjQ1RidGam9GOUZccC1GZ282JVEkLjUwRidGam9GOUZccEZicC1GZ282JVEkLjU1RidGam9GOUZccEZicC1GZ282JVEkLjYwRidGam9GOUZccC1GZ282JVEkLjY1RidGam9GOUZccEZicC1GZ282JVEkLjcwRidGam9GOUZccEZicC1GZ282JVEkLjc1RidGam9GOUZccEZicC1GZ282JVEkLjgwRidGam9GOUY5LyUlb3BlbkdRIltGJy8lJmNsb3NlR1EiXUYnLUY2NjBGXnBGOUY7Rl9wRkBGQkZERkZGSEZlbkZNRmBwRlJGVUY1LUYsNiVRKWRhdGF0eXBlRidGL0YyLUY2NjBRIj1GJ0Y5RjtGPkZARkJGREZGRkhGZW5GZ25GaW5GUkZVLUYsNiVRJmZsb2F0RidGL0YyRjktRjY2MFEiOkYnRjlGO0Y+RkBGQkZERkZGSEZlbkZnbkZpbkZSRlVGNS1GLDYlUSJZRidGL0YyRlhGNUZqbi1GXm82JS1GIzYoLUZebzYnLUYjNkVGYnAtRmdvNiVRIzI4RidGam9GOUZccEZicEZndEZccEZicEZndEZccEZndEZccEZicC1GZ282JVElMjcuMkYnRmpvRjlGXHBGYnAtRmdvNiVRIzIyRidGam9GOUZccC1GZ282JVEjMjBGJ0Zqb0Y5RlxwRmJwLUZnbzYlUSMyM0YnRmpvRjlGXHBGYnAtRmdvNiVRIzI2RidGam9GOUZccC1GZ282JVEjMjdGJ0Zqb0Y5RlxwRmJwLUZnbzYlUSMyNEYnRmpvRjlGXHBGYnAtRmdvNiVRIzE4RidGam9GOUZccEZicC1GZ282JVEjMTJGJ0Zqb0Y5RmpvRjlGaHJGW3NGXHBGYnAtRiw2JkZic0YvRmpvRjItRjY2MUZlc0Zqb0Y5RjtGPkZARkJGREZGRkhGZW5GZ25GaW5GUkZVLUYsNiZGaHNGL0Zqb0YyRmpvRjktRjY2MUZbdEZqb0Y5RjtGPkZARkJGREZGRkhGZW5GZ25GaW5GUkZVRmJwLUYsNiZRLlBvbHlub21pYWxGaXRGJ0YvRmpvRjItRl5vNiUtRiM2LC1GZ282JVEjMTBGJ0Zqb0Y5RlxwRmJwLUYsNiZGLkYvRmpvRjJGXHBGYnAtRiw2JkZedEYvRmpvRjJGXHBGYnAtRiw2JlEiaEYnRi9Gam9GMkZqb0Y5LUY2NjFRIjtGJ0Zqb0Y5RjtGX3BGQEZCRkRGRkZIRmVuRk1GaW5GUkZV">Qyg+SSJYRzYiLUknVmVjdG9yRzYkJSpwcm90ZWN0ZWRHSShfc3lzbGliR0YlNiQ3LyQiIz8hIiMkIiNERi8kIiNJRi8kIiNORi8kIiNRRi8kIiNYRi8kIiNdRi8kIiNiRi8kIiNnRi8kIiNsRi8kIiNxRi8kIiN2Ri8kIiMhKUYvL0kpZGF0YXR5cGVHRiVJJmZsb2F0R0YpISIiPkkiWUdGJS1GJzYkNy8iI0dGUUZRRlEkIiRzI0ZLIiNBRi4iI0IiI0UiI0YiI0MiIz0iIzdGSEZLLUkuUG9seW5vbWlhbEZpdEdGJTYmIiM1RiRGTUkiaEdGJSIiIg==</Equation></Text-field>
</Input>
<Output>
<Text-field style="2D Output" layout="Maple Output"><Equation executable="false" style="2D Output" display="LUklbXJvd0c2Iy9JK21vZHVsZW5hbWVHNiJJLFR5cGVzZXR0aW5nR0koX3N5c2xpYkdGJzY3LUkjbW5HRiQ2JFE0OTY4NS4xNDU4ODIzMjI3OTQ5NEYnLyUsbWF0aHZhcmlhbnRHUSdub3JtYWxGJy1JI21vR0YkNjBRKCZtaW51cztGJ0YvLyUmZmVuY2VHUSZmYWxzZUYnLyUqc2VwYXJhdG9yR0Y4LyUpc3RyZXRjaHlHRjgvJSpzeW1tZXRyaWNHRjgvJShsYXJnZW9wR0Y4LyUubW92YWJsZWxpbWl0c0dGOC8lJ2FjY2VudEdGOC8lJWZvcm1HUSZpbmZpeEYnLyUnbHNwYWNlR1EwbWVkaXVtbWF0aHNwYWNlRicvJSdyc3BhY2VHRkovJShtaW5zaXplR1EiMUYnLyUobWF4c2l6ZUdRKWluZmluaXR5RictRiM2JS1GIzYlLUYsNiRRNDIuNTIwODQ1NjAyMjExMDk2NTZGJ0YvLUYzNjBRMSZJbnZpc2libGVUaW1lcztGJ0YvRjZGOUY7Rj1GP0ZBRkNGRS9GSVEkMGVtRicvRkxGaG5GTUZQLUklbXN1cEdGJDYlLUYsNiRRIzEwRidGLy1GLDYkUSI1RidGLy8lMXN1cGVyc2NyaXB0c2hpZnRHUSIwRidGWi1JI21pR0YkNiVRImhGJy8lJ2l0YWxpY0dRJXRydWVGJy9GMFEnaXRhbGljRictRjM2MFEiK0YnRi9GNkY5RjtGPUY/RkFGQ0ZFRkhGS0ZNRlAtRiM2JS1GIzYlLUYsNiRRNDIuODc4MTYzOTg2Njc3NTU2MzBGJ0YvRlotRltvNiVGXW8tRiw2JFEiNkYnRi9GY29GWi1GW282JUZmby1GLDYkUSIyRidGL0Zjb0YyLUYjNiUtRiM2JS1GLDYkUTQxLjg5MTMxMTQ2NTI3NzU4MjA0RidGL0ZaLUZbbzYlRl1vLUYsNiRRIjdGJ0YvRmNvRlotRltvNiVGZm8tRiw2JFEiM0YnRi9GY29GX3AtRiM2JS1GIzYlLUYsNiRRNDcuOTE3NTAxODgzMTgwMDQxNjFGJ0YvRlpGanFGWi1GW282JUZmby1GLDYkUSI0RidGL0Zjb0YyLUYjNiUtRiM2JS1GLDYkUTQyLjIwNjE1Nzc0Mjk5NTExNDAzRidGL0ZaLUZbbzYlRl1vLUYsNiRRIjhGJ0YvRmNvRlotRltvNiVGZm9GYG9GY29GX3AtRiM2JS1GIzYlLUYsNiRRNDQuMTQ1Nzc1NjkzNTcwMjI0NjRGJ0YvRlpGZ3NGWi1GW282JUZmb0ZbcUZjb0YyLUYjNiUtRiM2JS1GLDYkUTQ1LjE5MzI4MDc5MjE4MjcyOTg0RidGL0ZaRmdzRlotRltvNiVGZm9GXHJGY29GX3AtRiM2JS1GIzYlLUYsNiRRNDQuMTU2MjE2NjQ4NTExMjUzNjBGJ0YvRlpGZ3NGWi1GW282JUZmb0Zpc0Zjb0YyLUYjNiUtRiM2JS1GLDYkUTQxLjkyMjIyNDUwNDMzNTgxNDcxRidGL0ZaRmdzRlotRltvNiVGZm8tRiw2JFEiOUYnRi9GY29GX3AtRiM2JS1GIzYlLUYsNiRRNDMuOTA4NDQzNDgyMDQ0MzAwNDRGJ0YvRlpGanFGWi1GW282JUZmb0Zdb0Zjbw==">LDgkIjMlXHpBQillOSZvKiEjOSIiIkkiaEc2IiQhM2MnNDZBZ1gzXyMhIzcqJEYnIiIjJCIzSWN2bicpUjt5RyEjNiokRiciIiQkITMvI2V4X1k2OCo9ISM1KiRGJyIiJSQiM2hUKz0kKT1dPHpGNSokRiciIiYkITMuOV4qSHVkaD8jISIqKiRGJyIiJyQiM2tDLWQkcHZkOSVGPiokRiciIigkITMlKUhGPSN6IUckPiZGPiokRiciIikkIjNnYDdeW21AY1RGPiokRiciIiokITNyOWVML1hBQT5GPiokRiciIzUkIjNXK1YvI1tWJTNSRjU=</Equation></Text-field>
</Output>
</Group>
<Group view="presentation" hide-input="true" hide-output="false" inline-output="false" labelreference="L10" drawlabel="true">
<Input>
<Text-field prompt="&gt; " style="Maple Input" layout="Normal">print(<Label label="L7" view="label" executable="true"></Label>);</Text-field>
</Input>
<Output>
<Text-field style="2D Output" layout="Maple Output"><Equation executable="false" style="2D Output" display="LUklbXJvd0c2Iy9JK21vZHVsZW5hbWVHNiJJLFR5cGVzZXR0aW5nR0koX3N5c2xpYkdGJzY3LUkjbW5HRiQ2JFE0OTY4NS4xNDU4ODIzMjI3OTQ5NEYnLyUsbWF0aHZhcmlhbnRHUSdub3JtYWxGJy1JI21vR0YkNjBRKCZtaW51cztGJ0YvLyUmZmVuY2VHUSZmYWxzZUYnLyUqc2VwYXJhdG9yR0Y4LyUpc3RyZXRjaHlHRjgvJSpzeW1tZXRyaWNHRjgvJShsYXJnZW9wR0Y4LyUubW92YWJsZWxpbWl0c0dGOC8lJ2FjY2VudEdGOC8lJWZvcm1HUSZpbmZpeEYnLyUnbHNwYWNlR1EwbWVkaXVtbWF0aHNwYWNlRicvJSdyc3BhY2VHRkovJShtaW5zaXplR1EiMUYnLyUobWF4c2l6ZUdRKWluZmluaXR5RictRiM2JS1GIzYlLUYsNiRRNDIuNTIwODQ1NjAyMjExMDk2NTZGJ0YvLUYzNjBRMSZJbnZpc2libGVUaW1lcztGJ0YvRjZGOUY7Rj1GP0ZBRkNGRS9GSVEkMGVtRicvRkxGaG5GTUZQLUklbXN1cEdGJDYlLUYsNiRRIzEwRidGLy1GLDYkUSI1RidGLy8lMXN1cGVyc2NyaXB0c2hpZnRHUSIwRidGWi1JI21pR0YkNiVRImhGJy8lJ2l0YWxpY0dRJXRydWVGJy9GMFEnaXRhbGljRictRjM2MFEiK0YnRi9GNkY5RjtGPUY/RkFGQ0ZFRkhGS0ZNRlAtRiM2JS1GIzYlLUYsNiRRNDIuODc4MTYzOTg2Njc3NTU2MzBGJ0YvRlotRltvNiVGXW8tRiw2JFEiNkYnRi9GY29GWi1GW282JUZmby1GLDYkUSIyRidGL0Zjb0YyLUYjNiUtRiM2JS1GLDYkUTQxLjg5MTMxMTQ2NTI3NzU4MjA0RidGL0ZaLUZbbzYlRl1vLUYsNiRRIjdGJ0YvRmNvRlotRltvNiVGZm8tRiw2JFEiM0YnRi9GY29GX3AtRiM2JS1GIzYlLUYsNiRRNDcuOTE3NTAxODgzMTgwMDQxNjFGJ0YvRlpGanFGWi1GW282JUZmby1GLDYkUSI0RidGL0Zjb0YyLUYjNiUtRiM2JS1GLDYkUTQyLjIwNjE1Nzc0Mjk5NTExNDAzRidGL0ZaLUZbbzYlRl1vLUYsNiRRIjhGJ0YvRmNvRlotRltvNiVGZm9GYG9GY29GX3AtRiM2JS1GIzYlLUYsNiRRNDQuMTQ1Nzc1NjkzNTcwMjI0NjRGJ0YvRlpGZ3NGWi1GW282JUZmb0ZbcUZjb0YyLUYjNiUtRiM2JS1GLDYkUTQ1LjE5MzI4MDc5MjE4MjcyOTg0RidGL0ZaRmdzRlotRltvNiVGZm9GXHJGY29GX3AtRiM2JS1GIzYlLUYsNiRRNDQuMTU2MjE2NjQ4NTExMjUzNjBGJ0YvRlpGZ3NGWi1GW282JUZmb0Zpc0Zjb0YyLUYjNiUtRiM2JS1GLDYkUTQxLjkyMjIyNDUwNDMzNTgxNDcxRidGL0ZaRmdzRlotRltvNiVGZm8tRiw2JFEiOUYnRi9GY29GX3AtRiM2JS1GIzYlLUYsNiRRNDMuOTA4NDQzNDgyMDQ0MzAwNDRGJ0YvRlpGanFGWi1GW282JUZmb0Zdb0Zjbw==">LDgkIjMlXHpBQillOSZvKiEjOSIiIkkiaEc2IiQhM2MnNDZBZ1gzXyMhIzcqJEYnIiIjJCIzSWN2bicpUjt5RyEjNiokRiciIiQkITMvI2V4X1k2OCo9ISM1KiRGJyIiJSQiM2hUKz0kKT1dPHpGNSokRiciIiYkITMuOV4qSHVkaD8jISIqKiRGJyIiJyQiM2tDLWQkcHZkOSVGPiokRiciIigkITMlKUhGPSN6IUckPiZGPiokRiciIikkIjNnYDdeW21AY1RGPiokRiciIiokITNyOWVML1hBQT5GPiokRiciIzUkIjNXK1YvI1tWJTNSRjU=</Equation></Text-field>
</Output>
</Group></Presentation-Block><Presentation-Block>
<Group view="presentation" hide-input="false" hide-output="true" inline-output="false" labelreference="L9" drawlabel="true">
<Input>
<Text-field style="Text" layout="Normal"><Equation executable="false" style="2D Math" input-equation="" display="LUklbXJvd0c2Iy9JK21vZHVsZW5hbWVHNiJJLFR5cGVzZXR0aW5nR0koX3N5c2xpYkdGJzYjLUkjbWlHRiQ2JVEhRicvJSdpdGFsaWNHUSV0cnVlRicvJSxtYXRodmFyaWFudEdRJ2l0YWxpY0Yn">LUklbXJvd0c2Iy9JK21vZHVsZW5hbWVHNiJJLFR5cGVzZXR0aW5nR0koX3N5c2xpYkdGJzYjLUkjbWlHRiQ2JVEhRicvJSdpdGFsaWNHUSV0cnVlRicvJSxtYXRodmFyaWFudEdRJ2l0YWxpY0Yn</Equation></Text-field>
</Input>
</Group></Presentation-Block><Presentation-Block>
<Group view="presentation" hide-input="false" hide-output="true" inline-output="false" labelreference="L11" drawlabel="true">
<Input>
<Text-field prompt="&gt; " style="Maple Input" layout="Normal"><Equation executable="true" style="2D Input" input-equation="plot(9685.14588232279494-2.52084560221109656*`^`(10, 5)*humidity+2.87816398667755630*`^`(10, 6)*humidity^2-1.89131146527758204*`^`(10, 7)*humidity^3+7.91750188318004161*`^`(10, 7)*humidity^4-2.20615774299511403*`^`(10, 8)*humidity^5+4.14577569357022464*`^`(10, 8)*humidity^6-5.19328079218272984*`^`(10, 8)*humidity^7+4.15621664851125360*`^`(10, 8)*humidity^8-1.92222450433581471*`^`(10, 8)*humidity^9+3.90844348204430044*`^`(10, 7)*humidity^10, humidity = .2 .. .8)" display="LUklbXJvd0c2Iy9JK21vZHVsZW5hbWVHNiJJLFR5cGVzZXR0aW5nR0koX3N5c2xpYkdGJzYkLUkjbWlHRiQ2JVElcGxvdEYnLyUnaXRhbGljR1EldHJ1ZUYnLyUsbWF0aHZhcmlhbnRHUSdpdGFsaWNGJy1JKG1mZW5jZWRHRiQ2JC1GIzY+LUkjbW5HRiQ2JFE0OTY4NS4xNDU4ODIzMjI3OTQ5NEYnL0YzUSdub3JtYWxGJy1JI21vR0YkNjBRKCZtaW51cztGJ0Y+LyUmZmVuY2VHUSZmYWxzZUYnLyUqc2VwYXJhdG9yR0ZGLyUpc3RyZXRjaHlHRkYvJSpzeW1tZXRyaWNHRkYvJShsYXJnZW9wR0ZGLyUubW92YWJsZWxpbWl0c0dGRi8lJ2FjY2VudEdGRi8lJWZvcm1HUSZpbmZpeEYnLyUnbHNwYWNlR1EwbWVkaXVtbWF0aHNwYWNlRicvJSdyc3BhY2VHRlgvJShtaW5zaXplR1EiMUYnLyUobWF4c2l6ZUdRKWluZmluaXR5RictRiM2Ji1GLDYlUSFGJ0YvRjItRiM2JS1GOzYkUTQyLjUyMDg0NTYwMjIxMTA5NjU2RidGPi1GQTYwUTEmSW52aXNpYmxlVGltZXM7RidGPkZERkdGSUZLRk1GT0ZRRlMvRldRJDBlbUYnL0ZaRmlvRmVuRmhuLUklbXN1cEdGJDYlLUY7NiRRIzEwRidGPi1GOzYkUSI1RidGPi8lMXN1cGVyc2NyaXB0c2hpZnRHUSIwRidGZW8tRiw2JVEpaHVtaWRpdHlGJ0YvRjItRkE2MFEiK0YnRj5GREZHRklGS0ZNRk9GUUZTRlZGWUZlbkZobi1GIzYmRl1vLUYjNiUtRjs2JFE0Mi44NzgxNjM5ODY2Nzc1NTYzMEYnRj5GZW8tRlxwNiVGXnAtRjs2JFEiNkYnRj5GZHBGZW8tRlxwNiVGZ3AtRjs2JFEiMkYnRj5GZHBGQC1GIzYmRl1vLUYjNiUtRjs2JFE0MS44OTEzMTE0NjUyNzc1ODIwNEYnRj5GZW8tRlxwNiVGXnAtRjs2JFEiN0YnRj5GZHBGZW8tRlxwNiVGZ3AtRjs2JFEiM0YnRj5GZHBGanAtRiM2JkZdby1GIzYlLUY7NiRRNDcuOTE3NTAxODgzMTgwMDQxNjFGJ0Y+RmVvRmVyRmVvLUZccDYlRmdwLUY7NiRRIjRGJ0Y+RmRwRkAtRiM2JkZdby1GIzYlLUY7NiRRNDIuMjA2MTU3NzQyOTk1MTE0MDNGJ0Y+RmVvLUZccDYlRl5wLUY7NiRRIjhGJ0Y+RmRwRmVvLUZccDYlRmdwRmFwRmRwRmpwLUYjNiZGXW8tRiM2JS1GOzYkUTQ0LjE0NTc3NTY5MzU3MDIyNDY0RidGPkZlb0ZidEZlby1GXHA2JUZncEZmcUZkcEZALUYjNiZGXW8tRiM2JS1GOzYkUTQ1LjE5MzI4MDc5MjE4MjcyOTg0RidGPkZlb0ZidEZlby1GXHA2JUZncEZnckZkcEZqcC1GIzYmRl1vLUYjNiUtRjs2JFE0NC4xNTYyMTY2NDg1MTEyNTM2MEYnRj5GZW9GYnRGZW8tRlxwNiVGZ3BGZHRGZHBGQC1GIzYmRl1vLUYjNiUtRjs2JFE0MS45MjIyMjQ1MDQzMzU4MTQ3MUYnRj5GZW9GYnRGZW8tRlxwNiVGZ3AtRjs2JFEiOUYnRj5GZHBGanAtRiM2JkZdby1GIzYlLUY7NiRRNDMuOTA4NDQzNDgyMDQ0MzAwNDRGJ0Y+RmVvRmVyRmVvLUZccDYlRmdwRl5wRmRwLUZBNjBRIixGJ0Y+RkQvRkhGMUZJRktGTUZPRlFGU0Zoby9GWlEzdmVyeXRoaWNrbWF0aHNwYWNlRidGZW5GaG4tRkE2MFEifkYnRj5GREZHRklGS0ZNRk9GUS9GVEZfb0Zob0Zqb0ZlbkZobkZncC1GQTYwUSI9RidGPkZERkdGSUZLRk1GT0ZRRlMvRldRL3RoaWNrbWF0aHNwYWNlRicvRlpGZ3hGZW5GaG4tRjs2JFEkMC4yRidGPi1GQTYwUSMuLkYnRj5GREZHRklGS0ZNRk9GUS9GVFEocG9zdGZpeEYnRlZGam9GZW5GaG4tRjs2JFEkMC44RidGPkY+">LUklcGxvdEc2JCUqcHJvdGVjdGVkR0koX3N5c2xpYkc2IjYkLDgkIjMlXHpBQillOSZvKiEjOSIiIiomLUkiXkdGJTYkIiM1IiImRi1JKWh1bWlkaXR5R0YnRi0kITNjJzQ2QWdYM18jISM8KiYtRjA2JEYyIiInRi1GNCIiIyQiM0ljdm4nKVI7eUdGNyomLUYwNiRGMiIiKEYtRjQiIiQkITMvI2V4X1k2OCo9RjcqJkZARi1GNCIiJSQiM2hUKz0kKT1dPHpGNyomLUYwNiRGMiIiKUYtRjRGMyQhMy45XipIdWRoPyNGNyomRktGLUY0RjskIjNrQy1kJHB2ZDklRjcqJkZLRi1GNEZCJCEzJSlIRj0jeiFHJD4mRjcqJkZLRi1GNEZNJCIzZ2A3XlttQGNURjcqJkZLRi1GNCIiKiQhM3I5ZUwvWEFBPkY3KiZGQEYtRjRGMiQiM1crVi8jW1YlM1JGNy9GNDskRjwhIiIkRk1GXW8=</Equation></Text-field>
</Input>
<Output>
<Text-field style="Maple Plot" layout="Maple Plot"><Plot height="400" type="two-dimensional" width="400" plot-scale="1.0" plot-xtrans="0.0" plot-ytrans="0.0">NiUtSSdDVVJWRVNHNiQlKnByb3RlY3RlZEdJKF9zeXNsaWJHNiI2JDdecDckJCIzNSsrKysrKys/ISM9JCIzOTN0diNlSioqeiMhIzs3JCQiMz4rK0RKZHBLPyEjPSQiMylbSS0nSDMlW3kjISM7NyQkIjNHKytdaTlSbD8hIz0kIjNfYnZxT08kZngjISM7NyQkIjM7K103RyRSPDMjISM9JCIzIypcZEM4IjRMeCMhIzs3JCQiMzErK3YkPigzKTQjISM9JCIzP2VOQyZ6dzt4IyEjOzckJCIzKSoqKlxQZl1WOUAhIz0kIjMtMXlsYmQpM3gjISM7NyQkIjM7KysrREh5SUAhIz0kIjNDUiJwJGYlKnpxRiEjOzckJCIzTytdKG9venc9IyEjPSQiM2N3QG0lelxWeCMhIzs3JCQiM0crK3Zba2RXQSEjPSQiM2tHTkcnZSEqNHkjISM7NyQkIjM9KytdbiJcRFAjISM9JCIzJ3o0Yl4sbV96IyEjOzckJCIzUSsrXXMsUCxEISM9JCIzSyJST2FfLjIhRyEjOzckJCIzSSsrdjgqeSZIRSEjPSQiM09KYyoqUT9TKXojISM7NyQkIjM9Kyt2R1tXW0YhIz0kIjNXZClcSVwoXCV6IyEjOzckJCIzUysrdilmQjooRyEjPSQiM3FlKClbJSl5RCR6IyEjOzckJCIzNSsrdlE9IikpKkghIz0kIjN1akVNWnM3KHojISM7NyQkIjNJKyt2aj1wREohIz0kIjNDYWNTQjIxMEchIzs3JCQiM1UrKytsTj9jSyEjPSQiM0YieillL0NCOEchIzs3JCQiMzArK3ZgNG84TCEjPSQiMyRbWyU0T2lGOkchIzs3JCQiM0MrK11VJGU2UCQhIz0kIjNIJCp5JVxVYGIiRyEjOzckJCIzPCsrdm9VJ2VWJCEjPSQiMzUmM086Rl5JIkchIzs3JCQiMzYrKysmPnEwXSQhIz0kIjMhZnFfWClcJm8hRyEjOzckJCIzRSsrKzU9YWxOISM9JCIzO21ldWh6RSd6IyEjOzckJCIzUysrK0RNXklPISM9JCIzeVclKSk0RSp5IXkjISM7NyQkIjNtKysrMHl0YlAhIz0kIjM0SCk+LnoiKWZ0IyEjOzckJCIzaysrdlFOWHBRISM9JCIzNSh5MHVGOHpuIyEjOzckJCIzIzQrK11hc1krJSEjPSQiMz1pWEBfaEsqZSMhIzs3JCQiM0QrKysheT8jPlQhIz0kIjNMSWowcnlVLEQhIzs3JCQiMz0rK3Yzd1lfVSEjPSQiM19oblcjM1M1UiMhIzs3JCQiM3MrKytJT1RxViEjPSQiMz8yJipSXW0pSEgjISM7NyQkIjNjKyt2MyI+KSpcJSEjPSQiMyVRKDMqeUAqUiQ+IyEjOzckJCIzcisrREVQL0JZISM9JCIzR1wrZ3lNJVI2IyEjOzckJCIzJzQrK3ZvOjt2JSEjPSQiMz9WcnQoKmYoUjAjISM7NyQkIjMzLF1pJkddMSJbISM9JCIzbUg3JmVRdmQuIyEjOzckJCIzaysrdiQpW29wWyEjPSQiM2x4Zl0hXGJSLSMhIzs3JCQiM3ArdlZ5S18sXCEjPSQiM3hsd21Mckk/PyEjOzckJCIzdStdN3Q7T0xcISM9JCIzQ2xvWWhTZj0/ISM7NyQkIjN5K0QieTErXydcISM9JCIzJ29ZbEdPQSk9PyEjOzckJCIzIzMrK0RZUXEqXCEjPSQiM3B2ckU3cik0LSMhIzs3JCQiM1MrXWldMj1qXSEjPSQiM1QnKlE0dkJmSj8hIzs3JCQiMyYqKioqXChRSUtIXiEjPSQiMz1Vai45OT1dPyEjOzckJCIzIyoqKioqKlw0K3A9JiEjPSQiM1l1LCpSJSopW3M/ISM7NyQkIjMiKioqKlw3OnhXQyYhIz0kIjN3eFtiSHIvK0AhIzs3JCQiMzcrK11abiUpb2AhIz0kIjNrSXNPdl8oWzwjISM7NyQkIjNBKysrNUZMKFwmISM9JCIzV2soM2FlNyNvQSEjOzckJCIzRisrXWQ2LkJjISM9JCIzPz1BbllGOm5CISM7NyQkIjMnMytdKG8zbFdkISM9JCIzLSVlUVwmSC1pQyEjOzckJCIzLSwrXUEpKW96ZSEjPSQiM0EzKGZmcmV0YiMhIzs3JCQiM1orKytJay0sZyEjPSQiM1MxQDorSTxGRSEjOzckJCIzeCsrK0QtZUloISM9JCIzb2VWWUcqKm96RSEjOzckJCIzZStdKD1zeCMqPSchIz0kIjN3ITNXSz9YXXAjISM7NyQkIjNTKyt2PV8oekMnISM9JCIzSyoqKilHYy4hXHEjISM7NyQkIjNrLEQiRzpoK0cnISM9JCIzSUQjUSIpUVl6cSMhIzs3JCQiMyI9K3ZvM1pASichIz0kIjNzNXM0VFNNNEYhIzs3JCQiMyc+XVA0LUxVTSchIz0kIjNYMz9ZIz4zIjRGISM7NyQkIjM3LSsrYio9alAnISM9JCIzcmsybUg2RTJGISM7NyQkIjMzLF0oPW8qcE9rISM9JCIzPWJQQi9EXypwIyEjOzckJCIzLysrdjMvMyhcJyEjPSQiM2lhXSE9a0lrbyMhIzs3JCQiM10rK0RtYz5nbCEjPSQiM0EmZWMzJ2VNbkUhIzs3JCQiMyg0K11QIzRKQm0hIz0kIjM5aWV6a1o1VkUhIzs3JCQiMyczKytdS0NudSchIz0kIjNBYzMoKkd2OiNlIyEjOzckJCIzZysrdj1uI2YobyEjPSQiM1pJJmU3SU00XSMhIzs3JCQiM3IsKyshKVJPK3EhIz0kIjN3c1NmJFxdalMjISM7NyQkIjNdKytdXyE+dzcoISM9JCIzdyk9eShcSywiSCMhIzs3JCQiMyEzK10oKVE/UUQoISM9JCIzdS92IXoiPWRgQCEjOzckJCIzPyxdUFxMIT1KKCEjPSQiM2MvO0pbLzwiMyMhIzs3JCQiM2ksKys1anlwdCEjPSQiM24nKXBkWFZFLT8hIzs3JCQiM2MsK0RFOENPdSEjPSQiMzQ6LkgxcF4uPiEjOzckJCIzXSwrXVVqcC12ISM9JCIzeU5IXCZROGh6IiEjOzckJCIzJz0rXTddTUBjKCEjPSQiM19eYEcxdG0kcCIhIzs3JCQiM0EtKytnRWRAdyEjPSQiM2MjZnoqemgxKGUiISM7NyQkIjNTLF1QTWglXG8oISM9JCIzdStyQFdhTnM5ISM7NyQkIjNlKyt2Myc+JFt4ISM9JCIzb00pZjg2aUJPIiEjOzckJCIzLiwrKzVoKCozeSEjPSQiMzFudFl4JlImcDchIzs3JCQiM1ksK0Q2RWpweSEjPSQiM3c0NyZlKkciKSo+IiEjOzckJCIzS15QJVtgR2YpeSEjPSQiMyN5WFY9RSh6Jz0iISM7NyQkIjNALHZWZVdBLXohIz0kIjMjNERTd0A6bzwiISM7NyQkIjMzXjcuI1E/Jj16ISM9JCIzIVw7VDYpKkgtPCIhIzs3JCQiMyY0K0RjSTtbJHohIz0kIjN1Y11dJTRLdTsiISM7NyQkIjMjM3Y9I0hBNl56ISM9JCIzayNRKjRyMyUpbzYhIzs3JCQiM3ErRCJHOjN1J3ohIz0kIjNZX0wkPSZmIVw8IiEjOzckJCIzY11pU3dTcSQpeiEjPSQiM21BJDRxKSkzaD0iISM7NyQkIjNVKysrKysrKyEpISM9JCIzQyNRJSpvIlsnSD8iISM7LUknQ09MT1VSRzYkJSpwcm90ZWN0ZWRHSShfc3lzbGliRzYiNiZJJFJHQkc2JCUqcHJvdGVjdGVkR0koX3N5c2xpYkc2IiQiIzUhIiIkIiIhIiIhJCIiISIiIS1JK0FYRVNMQUJFTFNHNiQlKnByb3RlY3RlZEdJKF9zeXNsaWJHNiI2JFEpaHVtaWRpdHk2IlEhNiItSSVWSUVXRzYkJSpwcm90ZWN0ZWRHSShfc3lzbGliRzYiNiQ7JCIiIyEiIiQiIikhIiJJKERFRkFVTFRHNiQlKnByb3RlY3RlZEdJKF9zeXNsaWJHNiI=</Plot></Text-field>
</Output>
</Group>
<Group view="presentation" hide-input="true" hide-output="false" inline-output="false" labelreference="L16" drawlabel="true">
<Input>
<Text-field prompt="&gt; " style="Maple Input" layout="Normal">%;</Text-field>
</Input>
<Output>
<Text-field style="Maple Plot" layout="Maple Plot"><Plot height="400" type="two-dimensional" width="400" plot-scale="1.0" plot-xtrans="0.0" plot-ytrans="0.0">NictJStBWEVTTEFCRUxTRzYkUSlodW1pZGl0eTYiUSE2Ii0mJSZfQVhJU0c2IyIiIjYjLSUrX0dSSURMSU5FU0c2KCIjPy0lLF9NQUpPUkxJTkVTRzYjIiImLSUqVEhJQ0tORVNTRzYjIiIiLSUqTElORVNUWUxFRzYjIiIiLSUmQ09MT1JHNiYlJFJHQkckIiIhISIiJCIiISEiIiQiIiEhIiItJSpfU1VCVElDS1NHNiMlJmZhbHNlRy0mJSZfQVhJU0c2IyIiIzYjLSUrX0dSSURMSU5FU0c2KCIjPy0lLF9NQUpPUkxJTkVTRzYjIiImLSUqVEhJQ0tORVNTRzYjIiIiLSUqTElORVNUWUxFRzYjIiIiLSUmQ09MT1JHNiYlJFJHQkckIiIhISIiJCIiISEiIiQiIiEhIiItJSpfU1VCVElDS1NHNiMlJmZhbHNlRy0lJ0NVUlZFU0c2JTdecDckJCIzNSsrKysrKys/ISM9JCIzOTN0diNlSioqeiMhIzs3JCQiMz4rK0RKZHBLPyEjPSQiMylbSS0nSDMlW3kjISM7NyQkIjNHKytdaTlSbD8hIz0kIjNfYnZxT08kZngjISM7NyQkIjM7K103RyRSPDMjISM9JCIzIypcZEM4IjRMeCMhIzs3JCQiMzErK3YkPigzKTQjISM9JCIzP2VOQyZ6dzt4IyEjOzckJCIzKSoqKlxQZl1WOUAhIz0kIjMtMXlsYmQpM3gjISM7NyQkIjM7KysrREh5SUAhIz0kIjNDUiJwJGYlKnpxRiEjOzckJCIzTytdKG9venc9IyEjPSQiM2N3QG0lelxWeCMhIzs3JCQiM0crK3Zba2RXQSEjPSQiM2tHTkcnZSEqNHkjISM7NyQkIjM9KytdbiJcRFAjISM9JCIzJ3o0Yl4sbV96IyEjOzckJCIzUSsrXXMsUCxEISM9JCIzSyJST2FfLjIhRyEjOzckJCIzSSsrdjgqeSZIRSEjPSQiM09KYyoqUT9TKXojISM7NyQkIjM9Kyt2R1tXW0YhIz0kIjNXZClcSVwoXCV6IyEjOzckJCIzUysrdilmQjooRyEjPSQiM3FlKClbJSl5RCR6IyEjOzckJCIzNSsrdlE9IikpKkghIz0kIjN1akVNWnM3KHojISM7NyQkIjNJKyt2aj1wREohIz0kIjNDYWNTQjIxMEchIzs3JCQiM1UrKytsTj9jSyEjPSQiM0YieillL0NCOEchIzs3JCQiMzArK3ZgNG84TCEjPSQiMyRbWyU0T2lGOkchIzs3JCQiM0MrK11VJGU2UCQhIz0kIjNIJCp5JVxVYGIiRyEjOzckJCIzPCsrdm9VJ2VWJCEjPSQiMzUmM086Rl5JIkchIzs3JCQiMzYrKysmPnEwXSQhIz0kIjMhZnFfWClcJm8hRyEjOzckJCIzRSsrKzU9YWxOISM9JCIzO21ldWh6RSd6IyEjOzckJCIzUysrK0RNXklPISM9JCIzeVclKSk0RSp5IXkjISM7NyQkIjNtKysrMHl0YlAhIz0kIjM0SCk+LnoiKWZ0IyEjOzckJCIzaysrdlFOWHBRISM9JCIzNSh5MHVGOHpuIyEjOzckJCIzIzQrK11hc1krJSEjPSQiMz1pWEBfaEsqZSMhIzs3JCQiM0QrKysheT8jPlQhIz0kIjNMSWowcnlVLEQhIzs3JCQiMz0rK3Yzd1lfVSEjPSQiM19oblcjM1M1UiMhIzs3JCQiM3MrKytJT1RxViEjPSQiMz8yJipSXW0pSEgjISM7NyQkIjNjKyt2MyI+KSpcJSEjPSQiMyVRKDMqeUAqUiQ+IyEjOzckJCIzcisrREVQL0JZISM9JCIzR1wrZ3lNJVI2IyEjOzckJCIzJzQrK3ZvOjt2JSEjPSQiMz9WcnQoKmYoUjAjISM7NyQkIjMzLF1pJkddMSJbISM9JCIzbUg3JmVRdmQuIyEjOzckJCIzaysrdiQpW29wWyEjPSQiM2x4Zl0hXGJSLSMhIzs3JCQiM3ArdlZ5S18sXCEjPSQiM3hsd21Mckk/PyEjOzckJCIzdStdN3Q7T0xcISM9JCIzQ2xvWWhTZj0/ISM7NyQkIjN5K0QieTErXydcISM9JCIzJ29ZbEdPQSk9PyEjOzckJCIzIzMrK0RZUXEqXCEjPSQiM3B2ckU3cik0LSMhIzs3JCQiM1MrXWldMj1qXSEjPSQiM1QnKlE0dkJmSj8hIzs3JCQiMyYqKioqXChRSUtIXiEjPSQiMz1Vai45OT1dPyEjOzckJCIzIyoqKioqKlw0K3A9JiEjPSQiM1l1LCpSJSopW3M/ISM7NyQkIjMiKioqKlw3OnhXQyYhIz0kIjN3eFtiSHIvK0AhIzs3JCQiMzcrK11abiUpb2AhIz0kIjNrSXNPdl8oWzwjISM7NyQkIjNBKysrNUZMKFwmISM9JCIzV2soM2FlNyNvQSEjOzckJCIzRisrXWQ2LkJjISM9JCIzPz1BbllGOm5CISM7NyQkIjMnMytdKG8zbFdkISM9JCIzLSVlUVwmSC1pQyEjOzckJCIzLSwrXUEpKW96ZSEjPSQiM0EzKGZmcmV0YiMhIzs3JCQiM1orKytJay0sZyEjPSQiM1MxQDorSTxGRSEjOzckJCIzeCsrK0QtZUloISM9JCIzb2VWWUcqKm96RSEjOzckJCIzZStdKD1zeCMqPSchIz0kIjN3ITNXSz9YXXAjISM7NyQkIjNTKyt2PV8oekMnISM9JCIzSyoqKilHYy4hXHEjISM7NyQkIjNrLEQiRzpoK0cnISM9JCIzSUQjUSIpUVl6cSMhIzs3JCQiMyI9K3ZvM1pASichIz0kIjNzNXM0VFNNNEYhIzs3JCQiMyc+XVA0LUxVTSchIz0kIjNYMz9ZIz4zIjRGISM7NyQkIjM3LSsrYio9alAnISM9JCIzcmsybUg2RTJGISM7NyQkIjMzLF0oPW8qcE9rISM9JCIzPWJQQi9EXypwIyEjOzckJCIzLysrdjMvMyhcJyEjPSQiM2lhXSE9a0lrbyMhIzs3JCQiM10rK0RtYz5nbCEjPSQiM0EmZWMzJ2VNbkUhIzs3JCQiMyg0K11QIzRKQm0hIz0kIjM5aWV6a1o1VkUhIzs3JCQiMyczKytdS0NudSchIz0kIjNBYzMoKkd2OiNlIyEjOzckJCIzZysrdj1uI2YobyEjPSQiM1pJJmU3SU00XSMhIzs3JCQiM3IsKyshKVJPK3EhIz0kIjN3c1NmJFxdalMjISM7NyQkIjNdKytdXyE+dzcoISM9JCIzdyk9eShcSywiSCMhIzs3JCQiMyEzK10oKVE/UUQoISM9JCIzdS92IXoiPWRgQCEjOzckJCIzPyxdUFxMIT1KKCEjPSQiM2MvO0pbLzwiMyMhIzs3JCQiM2ksKys1anlwdCEjPSQiM24nKXBkWFZFLT8hIzs3JCQiM2MsK0RFOENPdSEjPSQiMzQ6LkgxcF4uPiEjOzckJCIzXSwrXVVqcC12ISM9JCIzeU5IXCZROGh6IiEjOzckJCIzJz0rXTddTUBjKCEjPSQiM19eYEcxdG0kcCIhIzs3JCQiM0EtKytnRWRAdyEjPSQiM2MjZnoqemgxKGUiISM7NyQkIjNTLF1QTWglXG8oISM9JCIzdStyQFdhTnM5ISM7NyQkIjNlKyt2Myc+JFt4ISM9JCIzb00pZjg2aUJPIiEjOzckJCIzLiwrKzVoKCozeSEjPSQiMzFudFl4JlImcDchIzs3JCQiM1ksK0Q2RWpweSEjPSQiM3c0NyZlKkciKSo+IiEjOzckJCIzS15QJVtgR2YpeSEjPSQiMyN5WFY9RSh6Jz0iISM7NyQkIjNALHZWZVdBLXohIz0kIjMjNERTd0A6bzwiISM7NyQkIjMzXjcuI1E/Jj16ISM9JCIzIVw7VDYpKkgtPCIhIzs3JCQiMyY0K0RjSTtbJHohIz0kIjN1Y11dJTRLdTsiISM7NyQkIjMjM3Y9I0hBNl56ISM9JCIzayNRKjRyMyUpbzYhIzs3JCQiM3ErRCJHOjN1J3ohIz0kIjNZX0wkPSZmIVw8IiEjOzckJCIzY11pU3dTcSQpeiEjPSQiM21BJDRxKSkzaD0iISM7NyQkIjNVKysrKysrKyEpISM9JCIzQyNRJSpvIlsnSD8iISM7LSUmQ09MT1JHNiYlJFJHQkckIiM1ISIiJCIiISEiIiQiIiEhIiItJSdMRUdFTkRHNiNRMzI1JX5yZWdyZXNzaW9ufmZpdDYiLSUlVklFV0c2JDskIiM/ISIjJCIjISkhIiM7JCIjNSIiISQiMjMrKysrKyshRyEjOg==</Plot></Text-field>
</Output>
</Group></Presentation-Block><Presentation-Block>
<Group view="presentation" hide-input="false" hide-output="true" inline-output="false" labelreference="L15" drawlabel="true">
<Input>
<Text-field style="Text" layout="Normal"></Text-field>
</Input>
</Group></Presentation-Block><Presentation-Block>
<Group view="presentation" hide-input="false" hide-output="true" inline-output="false" labelreference="L13" drawlabel="true">
<Input>
<Text-field style="Text" layout="Normal"><Equation executable="false" style="2D Math" input-equation="" display="LUklbXJvd0c2Iy9JK21vZHVsZW5hbWVHNiJJLFR5cGVzZXR0aW5nR0koX3N5c2xpYkdGJzYjLUkjbWlHRiQ2JVEhRicvJSdpdGFsaWNHUSV0cnVlRicvJSxtYXRodmFyaWFudEdRJ2l0YWxpY0Yn">LUklbXJvd0c2Iy9JK21vZHVsZW5hbWVHNiJJLFR5cGVzZXR0aW5nR0koX3N5c2xpYkdGJzYjLUkjbWlHRiQ2JVEhRicvJSdpdGFsaWNHUSV0cnVlRicvJSxtYXRodmFyaWFudEdRJ2l0YWxpY0Yn</Equation></Text-field>
</Input>
</Group></Presentation-Block>
</Worksheet>
