# Supplementary material for: Aerosol influenza transmission risk contours: A study of humid tropics versus winter temperate zone
Source: Virol J. 2010 May 14;7:98. doi: 10.1186/1743-422X-7-98 (PMC2893155; doi:10.1186/1743-422X-7-98)
Supplement: Additional file 4 — Maple workbook for contagion probability equation. [file 1743-422X-7-98-S4.MW]

<?xml version="1.0" encoding="UTF-8"?>
<Worksheet>
<Version major="7" minor="1"/>
<Label-Scheme value="2" prefix=""/>
<View-Properties presentation="true"></View-Properties>
<MapleNet-Properties warnlevel="3" longdelim="true" plotoptions="" echo="1" errorcursor="false" elisiontermsthreshold="10000" elisiontermsbefore="100" errorbreak="1" prettyprint="3" prompt="&gt; " latexwidth="6.0" useclientjvm="true" ansi="false" screenheight="25" labelwidth="20" plotdevice="inline" typesetting="standard" displayprecision="-1" indentamount="4" elisiondigitsthreshold="10000" quiet="false" plotoutput="terminal" rtablesize="10" preplot="" showassumed="1" plotdriver="openviz" elisiontermsafter="100" labelling="true" postplot="" screenwidth="79" elisiondigitsbefore="100" elisiondigitsafter="100" verboseproc="1" imaginaryunit="I" ShowLabels="true"/>
<Styles><Font name="Heading 4" background="[255,255,255]" bold="false" executable="false" family="Serif" foreground="[0,0,0]" italic="true" opaque="false" readonly="false" size="12" subscript="false" superscript="false" underline="false"/>
<Font name="Ordered List 5" background="[255,255,255]" bold="false" executable="false" family="Times New Roman" foreground="[0,0,0]" italic="false" opaque="false" readonly="false" size="12" subscript="false" superscript="false" underline="false"/>
<Font name="Ordered List 1" background="[255,255,255]" bold="false" executable="false" family="Times New Roman" foreground="[0,0,0]" italic="false" opaque="false" readonly="false" size="12" subscript="false" superscript="false" underline="false"/>
<Font name="Text Output" background="[255,255,255]" bold="false" executable="false" family="Monospaced" foreground="[0,0,255]" italic="false" opaque="false" readonly="true" size="12" subscript="false" superscript="false" underline="false"/>
<Font name="Bullet Item" background="[255,255,255]" bold="false" executable="false" family="Times New Roman" foreground="[0,0,0]" italic="false" opaque="false" readonly="false" size="12" subscript="false" superscript="false" underline="false"/>
<Font name="Equation Label" background="[255,255,255]" bold="true" executable="false" family="Monospaced" foreground="[0,0,0]" italic="false" opaque="false" readonly="false" size="12" subscript="false" superscript="false" underline="false"/>
<Font name="Author" background="[255,255,255]" bold="false" executable="false" family="Times New Roman" foreground="[0,0,0]" italic="false" opaque="false" readonly="false" size="12" subscript="false" superscript="false" underline="false"/>
<Font name="Text" background="[255,255,255]" bold="false" executable="false" family="Times New Roman" foreground="[0,0,0]" italic="false" opaque="false" readonly="false" size="12" subscript="false" superscript="false" underline="false"/>
<Font name="Diagnostic" background="[255,255,255]" bold="false" executable="false" family="Monospaced" foreground="[40,120,40]" italic="false" opaque="false" readonly="true" size="12" subscript="false" superscript="false" underline="false"/>
<Font name="Heading 2" background="[255,255,255]" bold="true" executable="false" family="Serif" foreground="[0,0,0]" italic="false" opaque="false" readonly="false" size="16" subscript="false" superscript="false" underline="false"/>
<Font name="Page Number" background="[255,255,255]" bold="false" executable="false" family="Times New Roman" foreground="[0,0,0]" italic="false" opaque="false" readonly="false" size="10" subscript="false" superscript="false" underline="false"/>
<Font name="Ordered List 3" background="[255,255,255]" bold="false" executable="false" family="Times New Roman" foreground="[0,0,0]" italic="false" opaque="false" readonly="false" size="12" subscript="false" superscript="false" underline="false"/>
<Font name="Maple Plot" background="[255,255,255]" bold="false" executable="false" family="Times New Roman" foreground="[0,0,0]" italic="false" opaque="false" readonly="false" size="12" subscript="false" superscript="false" underline="false"/>
<Font name="Normal" background="[255,255,255]" bold="false" executable="false" family="Times New Roman" foreground="[0,0,0]" italic="false" opaque="false" readonly="false" size="12" subscript="false" superscript="false" underline="false"/>
<Font name="Maple Input" background="[255,255,255]" bold="true" executable="true" family="Monospaced" foreground="[255,0,0]" italic="false" opaque="false" readonly="false" size="12" subscript="false" superscript="false" underline="false"/>
<Font name="Annotation Title" background="[255,255,255]" bold="true" executable="false" family="Times New Roman" foreground="[0,0,0]" italic="false" opaque="false" readonly="false" size="18" subscript="false" superscript="false" underline="false"/>
<Font name="2D Output" background="[255,255,255]" bold="false" executable="false" family="Times New Roman" foreground="[0,0,255]" italic="false" opaque="false" readonly="true" size="12" subscript="false" superscript="false" underline="false"/>
<Font name="2D Inert Output" background="[255,255,255]" bold="false" executable="true" family="Times New Roman" foreground="[144,144,144]" italic="false" opaque="false" readonly="false" size="12" subscript="false" superscript="false" underline="false"/>
<Font name="Dictionary Hyperlink" background="[255,255,255]" bold="false" executable="false" family="Serif" foreground="[147,0,15]" italic="false" opaque="false" readonly="false" size="12" subscript="false" superscript="false" underline="true"/>
<Font name="Dash Item" background="[255,255,255]" bold="false" executable="false" family="Times New Roman" foreground="[0,0,0]" italic="false" opaque="false" readonly="false" size="12" subscript="false" superscript="false" underline="false"/>
<Font name="Heading 3" background="[255,255,255]" bold="true" executable="false" family="Serif" foreground="[0,0,0]" italic="true" opaque="false" readonly="false" size="14" subscript="false" superscript="false" underline="false"/>
<Font name="Ordered List 4" background="[255,255,255]" bold="false" executable="false" family="Times New Roman" foreground="[0,0,0]" italic="false" opaque="false" readonly="false" size="12" subscript="false" superscript="false" underline="false"/>
<Font name="Maple Output" background="[255,255,255]" bold="false" executable="false" family="Times New Roman" foreground="[0,0,0]" italic="false" opaque="false" readonly="false" size="12" subscript="false" superscript="false" underline="false"/>
<Font name="List Item" background="[255,255,255]" bold="false" executable="false" family="Times New Roman" foreground="[0,0,0]" italic="false" opaque="false" readonly="false" size="12" subscript="false" superscript="false" underline="false"/>
<Font name="2D Input" background="[255,255,255]" bold="false" executable="true" family="Times New Roman" foreground="[0,0,0]" italic="false" opaque="false" readonly="false" size="12" subscript="false" superscript="false" underline="false"/>
<Font name="Line Printed Output" background="[255,255,255]" bold="false" executable="false" family="Monospaced" foreground="[0,0,255]" italic="false" opaque="false" readonly="true" size="12" subscript="false" superscript="false" underline="false"/>
<Font name="Maple Input Placeholder" background="[255,255,255]" bold="true" executable="true" family="Monospaced" foreground="[200,0,200]" italic="false" opaque="false" readonly="false" size="12" subscript="false" superscript="false" underline="false"/>
<Font name="2D Math" background="[255,255,255]" bold="false" executable="false" family="Times New Roman" foreground="[0,0,0]" italic="false" opaque="false" readonly="false" size="12" subscript="false" superscript="false" underline="false"/>
<Font name="Error" background="[255,255,255]" bold="false" executable="false" family="Monospaced" foreground="[255,0,255]" italic="false" opaque="false" readonly="true" size="12" subscript="false" superscript="false" underline="false"/>
<Font name="Warning" background="[255,255,255]" bold="false" executable="false" family="Monospaced" foreground="[0,0,255]" italic="false" opaque="false" readonly="true" size="12" subscript="false" superscript="false" underline="false"/>
<Font name="Heading 1" background="[255,255,255]" bold="true" executable="false" family="Serif" foreground="[0,0,0]" italic="false" opaque="false" readonly="false" size="18" subscript="false" superscript="false" underline="false"/>
<Font name="Annotation Text" background="[255,255,255]" bold="false" executable="false" family="Times New Roman" foreground="[0,0,0]" italic="false" opaque="false" readonly="false" size="12" subscript="false" superscript="false" underline="false"/>
<Font name="Title" background="[255,255,255]" bold="true" executable="false" family="Times New Roman" foreground="[0,0,0]" italic="false" opaque="false" readonly="false" size="18" subscript="false" superscript="false" underline="false"/>
<Font name="Ordered List 2" background="[255,255,255]" bold="false" executable="false" family="Times New Roman" foreground="[0,0,0]" italic="false" opaque="false" readonly="false" size="12" subscript="false" superscript="false" underline="false"/>
<Font name="Hyperlink" background="[255,255,255]" bold="false" executable="false" family="Serif" foreground="[0,128,128]" italic="false" opaque="false" readonly="false" size="12" subscript="false" superscript="false" underline="true"/>
<Layout name="Ordered List 5" alignment="left" bullet="ROMAN" firstindent="0" leftmargin="144" rightmargin="0" linespacing="0.0" spaceabove="3" spacebelow="3" linebreak="space" pagebreak-before="false" initial="-1"/>
<Layout name="Heading 4" alignment="left" bullet="none" firstindent="0" leftmargin="0" rightmargin="0" linespacing="0.0" spaceabove="0" spacebelow="0" linebreak="space" pagebreak-before="false" initial="0"/>
<Layout name="Text Output" alignment="left" bullet="none" firstindent="0" leftmargin="0" rightmargin="0" linespacing="0.0" spaceabove="0" spacebelow="0" linebreak="newline" pagebreak-before="false" initial="0"/>
<Layout name="Ordered List 1" alignment="left" bullet="numeric" firstindent="0" leftmargin="0" rightmargin="0" linespacing="0.0" spaceabove="3" spacebelow="3" linebreak="space" pagebreak-before="false" initial="-1"/>
<Layout name="Annotation Title" alignment="centred" bullet="none" firstindent="0" leftmargin="0" rightmargin="0" linespacing="0.0" spaceabove="12" spacebelow="12" linebreak="space" pagebreak-before="false" initial="0"/>
<Layout name="Bullet Item" alignment="left" bullet="dot" firstindent="0" leftmargin="0" rightmargin="0" linespacing="0.0" spaceabove="3" spacebelow="3" linebreak="space" pagebreak-before="false" initial="0"/>
<Layout name="Author" alignment="centred" bullet="none" firstindent="0" leftmargin="0" rightmargin="0" linespacing="0.0" spaceabove="8" spacebelow="8" linebreak="space" pagebreak-before="false" initial="0"/>
<Layout name="Dash Item" alignment="left" bullet="dash" firstindent="0" leftmargin="0" rightmargin="0" linespacing="0.0" spaceabove="3" spacebelow="3" linebreak="space" pagebreak-before="false" initial="0"/>
<Layout name="Heading 3" alignment="left" bullet="none" firstindent="0" leftmargin="0" rightmargin="0" linespacing="0.0" spaceabove="0" spacebelow="0" linebreak="space" pagebreak-before="false" initial="0"/>
<Layout name="Diagnostic" alignment="left" bullet="none" firstindent="0" leftmargin="0" rightmargin="0" linespacing="0.0" spaceabove="0" spacebelow="0" linebreak="any" pagebreak-before="false" initial="0"/>
<Layout name="Ordered List 4" alignment="left" bullet="ALPHABETIC" firstindent="0" leftmargin="108" rightmargin="0" linespacing="0.0" spaceabove="3" spacebelow="3" linebreak="space" pagebreak-before="false" initial="-1"/>
<Layout name="Maple Output" alignment="centred" bullet="none" firstindent="0" leftmargin="0" rightmargin="0" linespacing="0.3" spaceabove="0" spacebelow="0" linebreak="space" pagebreak-before="false" initial="0"/>
<Layout name="Line Printed Output" alignment="left" bullet="none" firstindent="0" leftmargin="0" rightmargin="0" linespacing="0.0" spaceabove="0" spacebelow="0" linebreak="any" pagebreak-before="false" initial="0"/>
<Layout name="List Item" alignment="left" bullet="indent" firstindent="0" leftmargin="0" rightmargin="0" linespacing="0.0" spaceabove="3" spacebelow="3" linebreak="space" pagebreak-before="false" initial="0"/>
<Layout name="Heading 2" alignment="left" bullet="none" firstindent="0" leftmargin="0" rightmargin="0" linespacing="0.0" spaceabove="8" spacebelow="2" linebreak="space" pagebreak-before="false" initial="0"/>
<Layout name="Ordered List 3" alignment="left" bullet="roman" firstindent="0" leftmargin="72" rightmargin="0" linespacing="0.0" spaceabove="3" spacebelow="3" linebreak="space" pagebreak-before="false" initial="-1"/>
<Layout name="Error" alignment="left" bullet="none" firstindent="0" leftmargin="0" rightmargin="0" linespacing="0.0" spaceabove="0" spacebelow="0" linebreak="space" pagebreak-before="false" initial="0"/>
<Layout name="Maple Plot" alignment="centred" bullet="none" firstindent="0" leftmargin="0" rightmargin="0" linespacing="0.0" spaceabove="0" spacebelow="0" linebreak="space" pagebreak-before="false" initial="0"/>
<Layout name="Warning" alignment="left" bullet="none" firstindent="0" leftmargin="0" rightmargin="0" linespacing="0.0" spaceabove="0" spacebelow="0" linebreak="space" pagebreak-before="false" initial="0"/>
<Layout name="Heading 1" alignment="left" bullet="none" firstindent="0" leftmargin="0" rightmargin="0" linespacing="0.0" spaceabove="8" spacebelow="4" linebreak="space" pagebreak-before="false" initial="0"/>
<Layout name="Title" alignment="centred" bullet="none" firstindent="0" leftmargin="0" rightmargin="0" linespacing="0.0" spaceabove="12" spacebelow="12" linebreak="space" pagebreak-before="false" initial="0"/>
<Layout name="Ordered List 2" alignment="left" bullet="alphabetic" firstindent="0" leftmargin="36" rightmargin="0" linespacing="0.0" spaceabove="3" spacebelow="3" linebreak="space" pagebreak-before="false" initial="-1"/>
<Layout name="Normal" alignment="left" bullet="none" firstindent="0" leftmargin="0" rightmargin="0" linespacing="0.0" spaceabove="0" spacebelow="0" linebreak="space" pagebreak-before="false" initial="0"/>
<Pencil-style name="Pencil 3" pen-color="[0,0,0]" pen-height="3.0" pen-width="3.0" pen-opacity="1.0"/>
<Pencil-style name="Pencil 1" pen-color="[0,0,0]" pen-height="1.0" pen-width="1.0" pen-opacity="1.0"/>
<Pencil-style name="Pencil 5" pen-color="[255,0,0]" pen-height="5.0" pen-width="5.0" pen-opacity="1.0"/>
<Pencil-style name="Pencil 2" pen-color="[0,0,255]" pen-height="1.0" pen-width="1.0" pen-opacity="1.0"/>
<Pencil-style name="Pencil 4" pen-color="[0,0,255]" pen-height="3.0" pen-width="3.0" pen-opacity="1.0"/>
<Highlighter-style name="Highlighter 2" pen-color="[255,204,0]" pen-height="14.0" pen-width="14.0" pen-opacity="0.8"/>
<Highlighter-style name="Highlighter 4" pen-color="[0,255,255]" pen-height="32.0" pen-width="32.0" pen-opacity="0.8"/>
<Highlighter-style name="Highlighter 3" pen-color="[51,255,0]" pen-height="24.0" pen-width="24.0" pen-opacity="0.8"/>
<Highlighter-style name="Highlighter 1" pen-color="[255,153,255]" pen-height="12.0" pen-width="8.0" pen-opacity="0.8"/>
<Highlighter-style name="Highlighter 5" pen-color="[255,255,0]" pen-height="48.0" pen-width="48.0" pen-opacity="0.8"/>
</Styles>
<Task-table>
    <Task-category name="&lt;default&gt;">
    </Task-category>
</Task-table><Presentation-Block>
<Group view="presentation" hide-input="false" hide-output="true" inline-output="false" labelreference="L6" drawlabel="true">
<Input>
<Text-field prompt="&gt; " style="Maple Input" layout="Normal"><Equation executable="true" style="2D Input" input-equation="with(Statistics)" display="LUklbXJvd0c2Iy9JK21vZHVsZW5hbWVHNiJJLFR5cGVzZXR0aW5nR0koX3N5c2xpYkdGJzYkLUkjbWlHRiQ2JVEld2l0aEYnLyUnaXRhbGljR1EldHJ1ZUYnLyUsbWF0aHZhcmlhbnRHUSdpdGFsaWNGJy1JKG1mZW5jZWRHRiQ2JC1GIzYjLUYsNiVRK1N0YXRpc3RpY3NGJ0YvRjIvRjNRJ25vcm1hbEYn">LUkld2l0aEc2IjYjSStTdGF0aXN0aWNzR0Yk</Equation></Text-field>
</Input>
<Output>
<Text-field style="2D Output" layout="Maple Output"><Equation executable="false" style="2D Output">N2RzSTJBYnNvbHV0ZURldmlhdGlvbkc2IkkqQXJlYUNoYXJ0R0YkSSlCYXJDaGFydEdGJEkqQm9vdHN0cmFwR0YkSShCb3hQbG90R0YkSStCdWJibGVQbG90R0YkSSRDREZHRiRJJENHRkdGJEkuQ2VudHJhbE1vbWVudEdGJEk3Q2hhcmFjdGVyaXN0aWNGdW5jdGlvbkdGJEk7Q2hpU3F1YXJlR29vZG5lc3NPZkZpdFRlc3RHRiRJOkNoaVNxdWFyZUluZGVwZW5kZW5jZVRlc3RHRiRJO0NoaVNxdWFyZVN1aXRhYmxlTW9kZWxUZXN0R0YkSSxDb2x1bW5HcmFwaEdGJEksQ29ycmVsYXRpb25HRiRJMkNvcnJlbGF0aW9uTWF0cml4R0YkSSZDb3VudEdGJEktQ291bnRNaXNzaW5nR0YkSStDb3ZhcmlhbmNlR0YkSTFDb3ZhcmlhbmNlTWF0cml4R0YkSSlDdW11bGFudEdGJEk7Q3VtdWxhbnRHZW5lcmF0aW5nRnVuY3Rpb25HRiRJP0N1bXVsYXRpdmVEaXN0cmlidXRpb25GdW5jdGlvbkdGJEkyQ3VtdWxhdGl2ZVByb2R1Y3RHRiRJLkN1bXVsYXRpdmVTdW1HRiRJM0N1bXVsYXRpdmVTdW1DaGFydEdGJEksRGF0YVN1bW1hcnlHRiRJJ0RlY2lsZUdGJEksRGVuc2l0eVBsb3RHRiRJK0Rpc2NyZXRpemVHRiRJLURpc3RyaWJ1dGlvbkdGJEkqRXJyb3JQbG90R0YkSTBFdmFsdWF0ZVRvRmxvYXRHRiRJLkV4cGVjdGVkVmFsdWVHRiRJL0V4cG9uZW50aWFsRml0R0YkSTVFeHBvbmVudGlhbFNtb290aGluZ0dGJEksRmFpbHVyZVJhdGVHRiRJMkZpc2hlckluZm9ybWF0aW9uR0YkSSRGaXRHRiRJMUZpdmVQb2ludFN1bW1hcnlHRiRJLkZyZXF1ZW5jeVBsb3RHRiRJL0ZyZXF1ZW5jeVRhYmxlR0YkSS5HZW9tZXRyaWNNZWFuR0YkSS1IYXJtb25pY01lYW5HRiRJK0hhemFyZFJhdGVHRiRJKkhpc3RvZ3JhbUdGJEksSW5mb3JtYXRpb25HRiRJOEludGVyYWN0aXZlRGF0YUFuYWx5c2lzR0YkSTNJbnRlcnF1YXJ0aWxlUmFuZ2VHRiRJOEludmVyc2VTdXJ2aXZhbEZ1bmN0aW9uR0YkSSVKb2luR0YkSS5LZXJuZWxEZW5zaXR5R0YkSTJLZXJuZWxEZW5zaXR5UGxvdEdGJEk0S2VybmVsRGVuc2l0eVNhbXBsZUdGJEkpS3VydG9zaXNHRiRJK0xpa2VsaWhvb2RHRiRJOUxpa2VsaWhvb2RSYXRpb1N0YXRpc3RpY0dGJEkqTGluZUNoYXJ0R0YkSS1MaW5lYXJGaWx0ZXJHRiRJKkxpbmVhckZpdEdGJEkuTG9nTGlrZWxpaG9vZEdGJEkvTG9nYXJpdGhtaWNGaXRHRiRJJE1HRkdGJEkkTUxFR0YkSS5NYWtlUHJvY2VkdXJlR0YkSTpNYXhpbXVtTGlrZWxpaG9vZEVzdGltYXRlR0YkSSVNZWFuR0YkSS5NZWFuRGV2aWF0aW9uR0YkSSdNZWRpYW5HRiRJME1lZGlhbkRldmlhdGlvbkdGJEkrTWlsbHNSYXRpb0dGJEklTW9kZUdGJEknTW9tZW50R0YkSTlNb21lbnRHZW5lcmF0aW5nRnVuY3Rpb25HRiRJLk1vdmluZ0F2ZXJhZ2VHRiRJLU1vdmluZ01lZGlhbkdGJEkwTW92aW5nU3RhdGlzdGljR0YkSS1Ob25saW5lYXJGaXRHRiRJK05vcm1hbFBsb3RHRiRJN09uZVNhbXBsZUNoaVNxdWFyZVRlc3RHRiRJL09uZVNhbXBsZVRUZXN0R0YkSS9PbmVTYW1wbGVaVGVzdEdGJEksT25lV2F5QU5PVkFHRiRJLE9yZGVyQnlSYW5rR0YkSS9PcmRlclN0YXRpc3RpY0dGJEkkUERGR0YkSStQZXJjZW50aWxlR0YkSSlQaWVDaGFydEdGJEkqUG9pbnRQbG90R0YkSS5Qb2x5bm9taWFsRml0R0YkSSlQb3dlckZpdEdGJEksUHJvYmFiaWxpdHlHRiRJO1Byb2JhYmlsaXR5RGVuc2l0eUZ1bmN0aW9uR0YkSTRQcm9iYWJpbGl0eUZ1bmN0aW9uR0YkSTBQcm9iYWJpbGl0eVBsb3RHRiRJMlByb2ZpbGVMaWtlbGlob29kR0YkSTVQcm9maWxlTG9nTGlrZWxpaG9vZEdGJEkuUXVhZHJhdGljTWVhbkdGJEkpUXVhbnRpbGVHRiRJLVF1YW50aWxlUGxvdEdGJEkpUXVhcnRpbGVHRiRJL1JhbmRvbVZhcmlhYmxlR0YkSSZSYW5nZUdGJEklUmFua0dGJEknUmVtb3ZlR0YkSS5SZW1vdmVJblJhbmdlR0YkSTFSZW1vdmVOb25OdW1lcmljR0YkSSdTYW1wbGVHRiRJLFNjYXR0ZXJQbG90R0YkSSZTY29yZUdGJEknU2VsZWN0R0YkSS5TZWxlY3RJblJhbmdlR0YkSTFTZWxlY3ROb25OdW1lcmljR0YkSTFTaGFwaXJvV2lsa1dUZXN0R0YkSShTaHVmZmxlR0YkSSlTa2V3bmVzc0dGJEklU29ydEdGJEkyU3RhbmRhcmREZXZpYXRpb25HRiRJLlN0YW5kYXJkRXJyb3JHRiRJM1N0YW5kYXJkaXplZE1vbWVudEdGJEkoU3VwcG9ydEdGJEksU3VyZmFjZVBsb3RHRiRJMVN1cnZpdmFsRnVuY3Rpb25HRiRJJlRhbGx5R0YkSSpUYWxseUludG9HRiRJJVRyaW1HRiRJLFRyaW1tZWRNZWFuR0YkSS9Ud29TYW1wbGVGVGVzdEdGJEk1VHdvU2FtcGxlUGFpcmVkVFRlc3RHRiRJL1R3b1NhbXBsZVRUZXN0R0YkSS9Ud29TYW1wbGVaVGVzdEdGJEkpVmFyaWFuY2VHRiRJKlZhcmlhdGlvbkdGJEk2V2VpZ2h0ZWRNb3ZpbmdBdmVyYWdlR0YkSSpXaW5zb3JpemVHRiRJL1dpbnNvcml6ZWRNZWFuR0Yk</Equation></Text-field>
</Output>
</Group>
<Group view="presentation" hide-input="true" hide-output="false" inline-output="false" labelreference="L8" drawlabel="true">
<Input>
<Text-field prompt="&gt; " style="Maple Input" layout="Normal">print(<Label label="L6" view="label" executable="true"></Label>);</Text-field>
</Input>
<Output>
<Text-field style="2D Output" layout="Maple Output"><Equation executable="false" style="2D Output">N2RzSTJBYnNvbHV0ZURldmlhdGlvbkc2IkkqQXJlYUNoYXJ0R0YkSSlCYXJDaGFydEdGJEkqQm9vdHN0cmFwR0YkSShCb3hQbG90R0YkSStCdWJibGVQbG90R0YkSSRDREZHRiRJJENHRkdGJEkuQ2VudHJhbE1vbWVudEdGJEk3Q2hhcmFjdGVyaXN0aWNGdW5jdGlvbkdGJEk7Q2hpU3F1YXJlR29vZG5lc3NPZkZpdFRlc3RHRiRJOkNoaVNxdWFyZUluZGVwZW5kZW5jZVRlc3RHRiRJO0NoaVNxdWFyZVN1aXRhYmxlTW9kZWxUZXN0R0YkSSxDb2x1bW5HcmFwaEdGJEksQ29ycmVsYXRpb25HRiRJMkNvcnJlbGF0aW9uTWF0cml4R0YkSSZDb3VudEdGJEktQ291bnRNaXNzaW5nR0YkSStDb3ZhcmlhbmNlR0YkSTFDb3ZhcmlhbmNlTWF0cml4R0YkSSlDdW11bGFudEdGJEk7Q3VtdWxhbnRHZW5lcmF0aW5nRnVuY3Rpb25HRiRJP0N1bXVsYXRpdmVEaXN0cmlidXRpb25GdW5jdGlvbkdGJEkyQ3VtdWxhdGl2ZVByb2R1Y3RHRiRJLkN1bXVsYXRpdmVTdW1HRiRJM0N1bXVsYXRpdmVTdW1DaGFydEdGJEksRGF0YVN1bW1hcnlHRiRJJ0RlY2lsZUdGJEksRGVuc2l0eVBsb3RHRiRJK0Rpc2NyZXRpemVHRiRJLURpc3RyaWJ1dGlvbkdGJEkqRXJyb3JQbG90R0YkSTBFdmFsdWF0ZVRvRmxvYXRHRiRJLkV4cGVjdGVkVmFsdWVHRiRJL0V4cG9uZW50aWFsRml0R0YkSTVFeHBvbmVudGlhbFNtb290aGluZ0dGJEksRmFpbHVyZVJhdGVHRiRJMkZpc2hlckluZm9ybWF0aW9uR0YkSSRGaXRHRiRJMUZpdmVQb2ludFN1bW1hcnlHRiRJLkZyZXF1ZW5jeVBsb3RHRiRJL0ZyZXF1ZW5jeVRhYmxlR0YkSS5HZW9tZXRyaWNNZWFuR0YkSS1IYXJtb25pY01lYW5HRiRJK0hhemFyZFJhdGVHRiRJKkhpc3RvZ3JhbUdGJEksSW5mb3JtYXRpb25HRiRJOEludGVyYWN0aXZlRGF0YUFuYWx5c2lzR0YkSTNJbnRlcnF1YXJ0aWxlUmFuZ2VHRiRJOEludmVyc2VTdXJ2aXZhbEZ1bmN0aW9uR0YkSSVKb2luR0YkSS5LZXJuZWxEZW5zaXR5R0YkSTJLZXJuZWxEZW5zaXR5UGxvdEdGJEk0S2VybmVsRGVuc2l0eVNhbXBsZUdGJEkpS3VydG9zaXNHRiRJK0xpa2VsaWhvb2RHRiRJOUxpa2VsaWhvb2RSYXRpb1N0YXRpc3RpY0dGJEkqTGluZUNoYXJ0R0YkSS1MaW5lYXJGaWx0ZXJHRiRJKkxpbmVhckZpdEdGJEkuTG9nTGlrZWxpaG9vZEdGJEkvTG9nYXJpdGhtaWNGaXRHRiRJJE1HRkdGJEkkTUxFR0YkSS5NYWtlUHJvY2VkdXJlR0YkSTpNYXhpbXVtTGlrZWxpaG9vZEVzdGltYXRlR0YkSSVNZWFuR0YkSS5NZWFuRGV2aWF0aW9uR0YkSSdNZWRpYW5HRiRJME1lZGlhbkRldmlhdGlvbkdGJEkrTWlsbHNSYXRpb0dGJEklTW9kZUdGJEknTW9tZW50R0YkSTlNb21lbnRHZW5lcmF0aW5nRnVuY3Rpb25HRiRJLk1vdmluZ0F2ZXJhZ2VHRiRJLU1vdmluZ01lZGlhbkdGJEkwTW92aW5nU3RhdGlzdGljR0YkSS1Ob25saW5lYXJGaXRHRiRJK05vcm1hbFBsb3RHRiRJN09uZVNhbXBsZUNoaVNxdWFyZVRlc3RHRiRJL09uZVNhbXBsZVRUZXN0R0YkSS9PbmVTYW1wbGVaVGVzdEdGJEksT25lV2F5QU5PVkFHRiRJLE9yZGVyQnlSYW5rR0YkSS9PcmRlclN0YXRpc3RpY0dGJEkkUERGR0YkSStQZXJjZW50aWxlR0YkSSlQaWVDaGFydEdGJEkqUG9pbnRQbG90R0YkSS5Qb2x5bm9taWFsRml0R0YkSSlQb3dlckZpdEdGJEksUHJvYmFiaWxpdHlHRiRJO1Byb2JhYmlsaXR5RGVuc2l0eUZ1bmN0aW9uR0YkSTRQcm9iYWJpbGl0eUZ1bmN0aW9uR0YkSTBQcm9iYWJpbGl0eVBsb3RHRiRJMlByb2ZpbGVMaWtlbGlob29kR0YkSTVQcm9maWxlTG9nTGlrZWxpaG9vZEdGJEkuUXVhZHJhdGljTWVhbkdGJEkpUXVhbnRpbGVHRiRJLVF1YW50aWxlUGxvdEdGJEkpUXVhcnRpbGVHRiRJL1JhbmRvbVZhcmlhYmxlR0YkSSZSYW5nZUdGJEklUmFua0dGJEknUmVtb3ZlR0YkSS5SZW1vdmVJblJhbmdlR0YkSTFSZW1vdmVOb25OdW1lcmljR0YkSSdTYW1wbGVHRiRJLFNjYXR0ZXJQbG90R0YkSSZTY29yZUdGJEknU2VsZWN0R0YkSS5TZWxlY3RJblJhbmdlR0YkSTFTZWxlY3ROb25OdW1lcmljR0YkSTFTaGFwaXJvV2lsa1dUZXN0R0YkSShTaHVmZmxlR0YkSSlTa2V3bmVzc0dGJEklU29ydEdGJEkyU3RhbmRhcmREZXZpYXRpb25HRiRJLlN0YW5kYXJkRXJyb3JHRiRJM1N0YW5kYXJkaXplZE1vbWVudEdGJEkoU3VwcG9ydEdGJEksU3VyZmFjZVBsb3RHRiRJMVN1cnZpdmFsRnVuY3Rpb25HRiRJJlRhbGx5R0YkSSpUYWxseUludG9HRiRJJVRyaW1HRiRJLFRyaW1tZWRNZWFuR0YkSS9Ud29TYW1wbGVGVGVzdEdGJEk1VHdvU2FtcGxlUGFpcmVkVFRlc3RHRiRJL1R3b1NhbXBsZVRUZXN0R0YkSS9Ud29TYW1wbGVaVGVzdEdGJEkpVmFyaWFuY2VHRiRJKlZhcmlhdGlvbkdGJEk2V2VpZ2h0ZWRNb3ZpbmdBdmVyYWdlR0YkSSpXaW5zb3JpemVHRiRJL1dpbnNvcml6ZWRNZWFuR0Yk</Equation></Text-field>
</Output>
</Group></Presentation-Block><Presentation-Block>
<Group view="presentation" hide-input="false" hide-output="true" inline-output="false" labelreference="L7" drawlabel="true">
<Input>
<Text-field prompt="&gt; " style="Maple Input" layout="Normal"><Equation executable="true" style="2D Input" input-equation="X := Vector([0, 2, 4, 6, 8], datatype = float); -1; Y := Vector([.29406, .20358, 0.8294e-1, 0.5278e-1, 0], datatype = float); -1; PolynomialFit(4, X, Y, t); 1" display="LUklbXJvd0c2Iy9JK21vZHVsZW5hbWVHNiJJLFR5cGVzZXR0aW5nR0koX3N5c2xpYkdGJzY0LUkjbWlHRiQ2JVEiWEYnLyUnaXRhbGljR1EldHJ1ZUYnLyUsbWF0aHZhcmlhbnRHUSdpdGFsaWNGJy1JI21vR0YkNjBRIn5GJy9GM1Enbm9ybWFsRicvJSZmZW5jZUdRJmZhbHNlRicvJSpzZXBhcmF0b3JHRj0vJSlzdHJldGNoeUdGPS8lKnN5bW1ldHJpY0dGPS8lKGxhcmdlb3BHRj0vJS5tb3ZhYmxlbGltaXRzR0Y9LyUnYWNjZW50R0Y9LyUlZm9ybUdRIUYnLyUnbHNwYWNlR1EkMGVtRicvJSdyc3BhY2VHRk8vJShtaW5zaXplR1EiMUYnLyUobWF4c2l6ZUdRKWluZmluaXR5RictRjY2MFEqJmNvbG9uZXE7RidGOUY7Rj5GQEZCRkRGRkZIL0ZLUSZpbmZpeEYnL0ZOUS90aGlja21hdGhzcGFjZUYnL0ZRRmhuRlJGVUY1LUYsNiVRJ1ZlY3RvckYnRi9GMi1JKG1mZW5jZWRHRiQ2JC1GIzYoLUZebzYmLUYjNi8tSSNtbkdGJDYlUSIwRicvJStleGVjdXRhYmxlR0Y9RjktRjY2MVEiLEYnRmpvRjlGOy9GP0YxRkBGQkZERkZGSEZlbkZNL0ZRUTN2ZXJ5dGhpY2ttYXRoc3BhY2VGJ0ZSRlUtRjY2MUY4RmpvRjlGO0Y+RkBGQkZERkZGSEZKRk1GUEZSRlUtRmdvNiVRIjJGJ0Zqb0Y5RlxwRmJwLUZnbzYlUSI0RidGam9GOUZccEZicC1GZ282JVEiNkYnRmpvRjlGXHBGYnAtRmdvNiVRIjhGJ0Zqb0Y5RjkvJSVvcGVuR1EiW0YnLyUmY2xvc2VHUSJdRictRjY2MEZecEY5RjtGX3BGQEZCRkRGRkZIRmVuRk1GYHBGUkZVRjUtRiw2JVEpZGF0YXR5cGVGJ0YvRjItRjY2MFEiPUYnRjlGO0Y+RkBGQkZERkZGSEZlbkZnbkZpbkZSRlUtRiw2JVEmZmxvYXRGJ0YvRjJGOS1GNjYwUSI6RidGOUY7Rj5GQEZCRkRGRkZIRmVuRmduRmluRlJGVUY1LUYsNiVRIllGJ0YvRjJGWEY1RmpuLUZebzYlLUYjNigtRl5vNictRiM2LEY1LUZnbzYkUSgwLjI5NDA2RidGOUZmcS1GZ282JFEoMC4yMDM1OEYnRjlGZnEtRmdvNiRRKDAuMDgyOTRGJ0Y5RmZxLUZnbzYkUSgwLjA1Mjc4RidGOUZmcS1GZ282JEZpb0Y5RmpvRjlGYHFGY3FGXHBGYnAtRiw2JkZqcUYvRmpvRjItRjY2MUZdckZqb0Y5RjtGPkZARkJGREZGRkhGZW5GZ25GaW5GUkZVLUYsNiZGYHJGL0Zqb0YyRmpvRjktRjY2MUZjckZqb0Y5RjtGPkZARkJGREZGRkhGZW5GZ25GaW5GUkZVRmJwLUYsNiZRLlBvbHlub21pYWxGaXRGJ0YvRmpvRjItRl5vNiUtRiM2LEZncEZccEZicC1GLDYmRi5GL0Zqb0YyRlxwRmJwLUYsNiZGZnJGL0Zqb0YyRlxwRmJwLUYsNiZRInRGJ0YvRmpvRjJGam9GOS1GNjYxUSI7RidGam9GOUY7Rl9wRkBGQkZERkZGSEZlbkZNRmluRlJGVQ==">Qyg+SSJYRzYiLUknVmVjdG9yRzYkJSpwcm90ZWN0ZWRHSShfc3lzbGliR0YlNiQ3JyIiISIiIyIiJSIiJyIiKS9JKWRhdGF0eXBlR0YlSSZmbG9hdEdGKSEiIj5JIllHRiUtRic2JDcnJCImMSVIISImJCImZS4jRj0kIiUlSClGPSQiJXlfRj1GLUYyRjUtSS5Qb2x5bm9taWFsRml0R0YlNiZGL0YkRjdJInRHRiUiIiI=</Equation></Text-field>
</Input>
<Output>
<Text-field style="Warning" layout="Warning">Warning, there are zero degrees of freedom</Text-field>
</Output>
<Output>
<Text-field style="2D Output" layout="Maple Output"><Equation executable="false" style="2D Output" display="LUklbXJvd0c2Iy9JK21vZHVsZW5hbWVHNiJJLFR5cGVzZXR0aW5nR0koX3N5c2xpYkdGJzYrLUkjbW5HRiQ2JFE1MC4yOTQwNjAwMDAwMDAwMDAxNTVGJy8lLG1hdGh2YXJpYW50R1Enbm9ybWFsRictSSNtb0dGJDYwUSIrRidGLy8lJmZlbmNlR1EmZmFsc2VGJy8lKnNlcGFyYXRvckdGOC8lKXN0cmV0Y2h5R0Y4LyUqc3ltbWV0cmljR0Y4LyUobGFyZ2VvcEdGOC8lLm1vdmFibGVsaW1pdHNHRjgvJSdhY2NlbnRHRjgvJSVmb3JtR1EmaW5maXhGJy8lJ2xzcGFjZUdRMG1lZGl1bW1hdGhzcGFjZUYnLyUncnNwYWNlR0ZKLyUobWluc2l6ZUdRIjFGJy8lKG1heHNpemVHUSlpbmZpbml0eUYnLUYjNiUtRiw2JFE2MC4wMTE2MjQxNjY2NjY2NjU4NTk4RidGLy1GMzYwUTEmSW52aXNpYmxlVGltZXM7RidGL0Y2RjlGO0Y9Rj9GQUZDRkUvRklRJDBlbUYnL0ZMRmZuRk1GUC1JI21pR0YkNiVRInRGJy8lJ2l0YWxpY0dRJXRydWVGJy9GMFEnaXRhbGljRictRjM2MFEoJm1pbnVzO0YnRi9GNkY5RjtGPUY/RkFGQ0ZFRkhGS0ZNRlAtRiM2JS1GLDYkUTYwLjA0NTYzMjcwODMzMzMzMjk4NzRGJ0YvRlgtSSVtc3VwR0YkNiVGaG4tRiw2JFEiMkYnRi8vJTFzdXBlcnNjcmlwdHNoaWZ0R1EiMEYnRjItRiM2JS1GLDYkUTcwLjAwOTgxNzcwODMzMzMzMzI4MDc2RidGL0ZYLUZqbzYlRmhuLUYsNiRRIjNGJ0YvRl9wRmFvLUYjNiUtRiw2JFE4MC4wMDA2MDg2OTc5MTY2NjY2NjM4NThGJ0YvRlgtRmpvNiVGaG4tRiw2JFEiNEYnRi9GX3A=">LCwkIjNiLCsrKytnU0ghIz0iIiIqJiQiMylmZW1tbTtDOyIhIz5GJkkidEc2IkYmRiYqJiQiM3UpSExMJDNGalhGKkYmKUYrIiIjRiYhIiIqJiQiM3chR0xMTDN4IikqISM/RiYpRisiIiRGJkYmKiYkIjNlUW1tbSJ6cDMnISNARiYpRisiIiVGJkYy</Equation></Text-field>
</Output>
</Group>
<Group view="presentation" hide-input="true" hide-output="false" inline-output="false" labelreference="L10" drawlabel="true">
<Input>
<Text-field prompt="&gt; " style="Maple Input" layout="Normal">print(<Label label="L7" view="label" executable="true"></Label>);</Text-field>
</Input>
<Output>
<Text-field style="2D Output" layout="Maple Output"><Equation executable="false" style="2D Output" display="LUklbXJvd0c2Iy9JK21vZHVsZW5hbWVHNiJJLFR5cGVzZXR0aW5nR0koX3N5c2xpYkdGJzYrLUkjbW5HRiQ2JFE1MC4yOTQwNjAwMDAwMDAwMDAxNTVGJy8lLG1hdGh2YXJpYW50R1Enbm9ybWFsRictSSNtb0dGJDYwUSIrRidGLy8lJmZlbmNlR1EmZmFsc2VGJy8lKnNlcGFyYXRvckdGOC8lKXN0cmV0Y2h5R0Y4LyUqc3ltbWV0cmljR0Y4LyUobGFyZ2VvcEdGOC8lLm1vdmFibGVsaW1pdHNHRjgvJSdhY2NlbnRHRjgvJSVmb3JtR1EmaW5maXhGJy8lJ2xzcGFjZUdRMG1lZGl1bW1hdGhzcGFjZUYnLyUncnNwYWNlR0ZKLyUobWluc2l6ZUdRIjFGJy8lKG1heHNpemVHUSlpbmZpbml0eUYnLUYjNiUtRiw2JFE2MC4wMTE2MjQxNjY2NjY2NjU4NTk4RidGLy1GMzYwUTEmSW52aXNpYmxlVGltZXM7RidGL0Y2RjlGO0Y9Rj9GQUZDRkUvRklRJDBlbUYnL0ZMRmZuRk1GUC1JI21pR0YkNiVRInRGJy8lJ2l0YWxpY0dRJXRydWVGJy9GMFEnaXRhbGljRictRjM2MFEoJm1pbnVzO0YnRi9GNkY5RjtGPUY/RkFGQ0ZFRkhGS0ZNRlAtRiM2JS1GLDYkUTYwLjA0NTYzMjcwODMzMzMzMjk4NzRGJ0YvRlgtSSVtc3VwR0YkNiVGaG4tRiw2JFEiMkYnRi8vJTFzdXBlcnNjcmlwdHNoaWZ0R1EiMEYnRjItRiM2JS1GLDYkUTcwLjAwOTgxNzcwODMzMzMzMzI4MDc2RidGL0ZYLUZqbzYlRmhuLUYsNiRRIjNGJ0YvRl9wRmFvLUYjNiUtRiw2JFE4MC4wMDA2MDg2OTc5MTY2NjY2NjM4NThGJ0YvRlgtRmpvNiVGaG4tRiw2JFEiNEYnRi9GX3A=">LCwkIjNiLCsrKytnU0ghIz0iIiIqJiQiMylmZW1tbTtDOyIhIz5GJkkidEc2IkYmRiYqJiQiM3UpSExMJDNGalhGKkYmKUYrIiIjRiYhIiIqJiQiM3chR0xMTDN4IikqISM/RiYpRisiIiRGJkYmKiYkIjNlUW1tbSJ6cDMnISNARiYpRisiIiVGJkYy</Equation></Text-field>
</Output>
</Group></Presentation-Block><Presentation-Block>
<Group view="presentation" hide-input="false" hide-output="true" inline-output="false" labelreference="L9" drawlabel="true">
<Input>
<Text-field style="Text" layout="Normal"><Equation executable="false" style="2D Math" input-equation="" display="LUklbXJvd0c2Iy9JK21vZHVsZW5hbWVHNiJJLFR5cGVzZXR0aW5nR0koX3N5c2xpYkdGJzYjLUkjbWlHRiQ2JVEhRicvJSdpdGFsaWNHUSV0cnVlRicvJSxtYXRodmFyaWFudEdRJ2l0YWxpY0Yn">LUklbXJvd0c2Iy9JK21vZHVsZW5hbWVHNiJJLFR5cGVzZXR0aW5nR0koX3N5c2xpYkdGJzYjLUkjbWlHRiQ2JVEhRicvJSdpdGFsaWNHUSV0cnVlRicvJSxtYXRodmFyaWFudEdRJ2l0YWxpY0Yn</Equation></Text-field>
</Input>
</Group></Presentation-Block><Presentation-Block>
<Group view="presentation" hide-input="false" hide-output="true" inline-output="false" labelreference="L15" drawlabel="true">
<Input>
<Text-field prompt="&gt; " style="Maple Input" layout="Normal"><Equation executable="true" style="2D Input" input-equation="plot(.29406+0.1162416e-1*t-0.456327e-1*t^2+0.98177e-2*t^3-0.60869e-3*t^4, t = 0 .. 8.19)" display="LUklbXJvd0c2Iy9JK21vZHVsZW5hbWVHNiJJLFR5cGVzZXR0aW5nR0koX3N5c2xpYkdGJzYlLUkjbWlHRiQ2JVEhRicvJSdpdGFsaWNHUSV0cnVlRicvJSxtYXRodmFyaWFudEdRJ2l0YWxpY0YnLUYjNiQtRiw2JVElcGxvdEYnRi9GMi1JKG1mZW5jZWRHRiQ2JC1GIzY7LUkjbW9HRiQ2MFEifkYnL0YzUSdub3JtYWxGJy8lJmZlbmNlR1EmZmFsc2VGJy8lKnNlcGFyYXRvckdGRy8lKXN0cmV0Y2h5R0ZHLyUqc3ltbWV0cmljR0ZHLyUobGFyZ2VvcEdGRy8lLm1vdmFibGVsaW1pdHNHRkcvJSdhY2NlbnRHRkcvJSVmb3JtR0YuLyUnbHNwYWNlR1EkMGVtRicvJSdyc3BhY2VHRlgvJShtaW5zaXplR1EiMUYnLyUobWF4c2l6ZUdRKWluZmluaXR5RictSSNtbkdGJDYkUSgwLjI5NDA2RidGQy1GQDYwUSIrRidGQ0ZFRkhGSkZMRk5GUEZSL0ZVUSZpbmZpeEYnL0ZXUTBtZWRpdW1tYXRoc3BhY2VGJy9GWkZlb0ZlbkZobi1GXG82JFErMC4wMTE2MjQxNkYnRkNGPy1GLDYlUSJ0RidGL0YyLUZANjBRKiZ1bWludXMwO0YnRkNGRUZIRkpGTEZORlBGUkZib0Zkb0Zmb0ZlbkZobi1GXG82JFEqMC4wNDU2MzI3RidGQ0Y/LUklbXN1cEdGJDYlRmpvLUZcbzYkUSIyRidGQy8lMXN1cGVyc2NyaXB0c2hpZnRHUSIwRidGX28tRlxvNiRRKjAuMDA5ODE3N0YnRkNGPy1GZHA2JUZqby1GXG82JFEiM0YnRkNGaXAtRkA2MFEoJm1pbnVzO0YnRkNGRUZIRkpGTEZORlBGUkZib0Zkb0Zmb0ZlbkZobi1GXG82JFErMC4wMDA2MDg2OUYnRkNGPy1GZHA2JUZqby1GXG82JFEiNEYnRkNGaXAtRkA2MFEiLEYnRkNGRS9GSUYxRkpGTEZORlBGUkZib0ZWL0ZaUTN2ZXJ5dGhpY2ttYXRoc3BhY2VGJ0ZlbkZobkY/RmpvLUZANjBRIj1GJ0ZDRkVGSEZKRkxGTkZQRlJGYm8vRldRL3RoaWNrbWF0aHNwYWNlRicvRlpGaXJGZW5GaG4tRlxvNiRRIjBGJ0ZDLUZANjBRIy4uRidGQ0ZFRkhGSkZMRk5GUEZSL0ZVUShwb3N0Zml4RidGZG9GWUZlbkZobi1GXG82JFElOC4xOUYnRkNGQ0Yr">LUklcGxvdEc2JCUqcHJvdGVjdGVkR0koX3N5c2xpYkc2IjYkLCwkIiYxJUghIiYiIiJJInRHRickIig7QzsiISIpKiRGLiIiIyQhJ0ZqWCEiKCokRi4iIiQkIiZ4IikqRjYqJEYuIiIlJCEmcDMnRjEvRi47IiIhJCIkPikhIiM=</Equation></Text-field>
</Input>
<Output>
<Text-field style="Maple Plot" layout="Maple Plot"><Plot height="400" type="two-dimensional" width="400" plot-scale="1.0" plot-xtrans="0.0" plot-ytrans="0.0">NiUtSSdDVVJWRVNHNiQlKnByb3RlY3RlZEdJKF9zeXNsaWJHNiI2JDdVNyQkIiIhIiIhJCIzKSkqKioqKioqKioqZlNIISM9NyQkIjM5KytESlkkZiMqKSEjPiQiMzMuSCQpPSU0dSVIISM9NyQkIjMtKytERXA9JnkiISM9JCIzT1xYZDk1T1pIISM9NyQkIjMnKlxQJWVzRj1jIyEjPSQiM1M/X1MhKVwwVUghIz03JCQiMzwrdlZEJm8lUUwhIz0kIjMwW0FZYlw3S0ghIz03JCQiM1crXVBPaEgmMyYhIz0kIjNVRjBsXCozVSpHISM9NyQkIjMwK11pYUdxVm8hIz0kIjMoWycpPjBgZmwkRyEjPTckJCIzISoqXChvc0B2JGYpISM9JCIzOVIjNFUwd0N3IyEjPTckJCIzLF1QQyI+RjstIiEjPCQiMzdhQkFJPTgibyMhIz03JCQiMy1dUEg3KEgnKj0iISM8JCIzXTJwJmZCIT0nZSMhIz03JCQiMytdUCopZiJ5TE8iISM8JCIzJSoqKlw5X1ZqeUMhIz03JCQiMyMqXCg9U1JwbGAiISM8JCIzcUNidncsMGtCISM9NyQkIjMrK11BbXlyOTwhIzwkIjM0IlFTJEg0Y1NBISM9NyQkIjM1K0ReUDZqcj0hIzwkIjN0Q2leUlpqR0AhIz03JCQiM0ErXTw7JHkjWz8hIzwkIjNsaXpMQiZRMisjISM9NyQkIjN6KipcN0QzbERBISM8JCIza1k8dkJQIj4oPSEjPTckJCIzOStdI1E1I2UnUiMhIzwkIjNfTV5IKyFHKVs8ISM9NyQkIjMxXVBSITMvPWIjISM8JCIzR1YpSDw7RyFSOyEjPTckJCIzJyoqKlwjUi15anQjISM8JCIzdjBbT0xLNzc6ISM9NyQkIjM7Kytxa2p0IypHISM8JCIzKSkpKSkpKmUhM2kzOSEjPTckJCIzM11QJWZHPVkyJCEjPCQiM21DZV5YanokSCIhIz03JCQiMycpKioqXFxnOWNCJCEjPCQiM3E5JlInKj5oeT4iISM9NyQkIjNNXVBXJDNgQVQkISM8JCIzd0Q/Oi8uVio0IiEjPTckJCIzM103TCdvYS9lJCEjPCQiMyM0SmZRVVZHLCIhIz03JCQiM1MrdlY4YSZmdiQhIzwkIjNMTyV5c2pvTEkqISM+NyQkIjM0XSg9aicpPnIiUiEjPCQiM2k9d3gzRGs9JykhIz43JCQiM1kqXDc4XWQ0NCUhIzwkIjMlUXZsIj48eWZ6ISM+NyQkIjN1XFAqeSVmX3JVISM8JCIzUSRSJ1IpUSo9anQhIz43JCQiMygqXGlYNjhyR1chIzwkIjNlbm1VIzQ9ZCJwISM+NyQkIjMnKSpcUC4iZVopZiUhIzwkIjMvMlo3bCEzYV0nISM+NyQkIjN3KioqXCJcImZReCUhIzwkIjMpXDttQzoudjonISM+NyQkIjNJKlwoKSpIdlZYXCEjPCQiM1E+SyZvOXRwKWUhIz43JCQiM3ZcUCVlVls5NiYhIzwkIjMvaExPSUk9Jm8mISM+NyQkIjN5Klw3RkN2ZEgmISM8JCIzLE09aTsuLUFiISM+NyQkIjNtKioqXHAyLDlZJiEjPCQiM0UqUlkuTE86VSYhIz43JCQiMzcrXTcyP0NRYyEjPCQiM01zM1MsKioqPk4mISM+NyQkIjNpXFBmdGhbKXomISM8JCIzSiRveF9iT0VKJiEjPjckJCIzTStdZHRgbnRmISM8JCIzZWs8aiMpRyhIRyYhIz43JCQiM05cUCV6djkmUWghIzwkIjMjelIkeU02OmJfISM+NyQkIjM0XSg9NFQ+M0onISM8JCIzI1IiSGsjPi06QCYhIz43JCQiMyMqKipcaS4oeSN6ayEjPCQiM0RKSXkhR0wqUV4hIz43JCQiM0dcUDRyKlJjbCchIzwkIjMkR1ImcChmIz44XSEjPjckJCIzdSsrcUtvXERvISM8JCIzMGxQI1wweV8jWyEjPjckJCIzKSoqXGltKysjKipwISM8JCIzSUBIaGlUJlthJSEjPjckJCIzXV1Qa0lbWXJyISM8JCIzSyI0OHYnUjBkVCEjPjckJCIzOisrOjgkZShIdCEjPCQiM0s6I3lpYzBbbyQhIz43JCQiMyoqKlw3dl0hPTZ2ISM8JCIzNS5WTVZ6SCMpSCEjPjckJCIzcSoqKioqM29ZTW4oISM8JCIzdTQjcCdRJVtcPSMhIz43JCQiM1ldUCVmRWNrJXkhIzwkIjMmKm9CVW9sL0w2ISM+NyQkIjM1XWlOOSZbPywpISM8JCEzWl1TKlI8aXlVKiEjQDckJCIzXSoqKioqKioqKioqKio9KSEjPCQhMyMpejlMa3hoJG8iISM+LUknQ09MT1VSRzYkJSpwcm90ZWN0ZWRHSShfc3lzbGliRzYiNiZJJFJHQkc2JCUqcHJvdGVjdGVkR0koX3N5c2xpYkc2IiQiIzUhIiIkIiIhIiIhJCIiISIiIS1JK0FYRVNMQUJFTFNHNiQlKnByb3RlY3RlZEdJKF9zeXNsaWJHNiI2JFEidDYiUSE2Ii1JJVZJRVdHNiQlKnByb3RlY3RlZEdJKF9zeXNsaWJHNiI2JDskIiIhIiIhJCIkPikhIiNJKERFRkFVTFRHNiQlKnByb3RlY3RlZEdJKF9zeXNsaWJHNiI=</Plot></Text-field>
</Output>
</Group>
<Group view="presentation" hide-input="true" hide-output="false" inline-output="false" labelreference="L16" drawlabel="true">
<Input>
<Text-field prompt="&gt; " style="Maple Input" layout="Normal">%;</Text-field>
</Input>
<Output>
<Text-field style="Maple Plot" layout="Maple Plot"><Plot height="400" type="two-dimensional" width="400" plot-scale="1.0" plot-xtrans="0.0" plot-ytrans="0.0">NiUtSSdDVVJWRVNHNiQlKnByb3RlY3RlZEdJKF9zeXNsaWJHNiI2JDdVNyQkIiIhIiIhJCIzKSkqKioqKioqKioqZlNIISM9NyQkIjM5KytESlkkZiMqKSEjPiQiMzMuSCQpPSU0dSVIISM9NyQkIjMtKytERXA9JnkiISM9JCIzT1xYZDk1T1pIISM9NyQkIjMnKlxQJWVzRj1jIyEjPSQiM1M/X1MhKVwwVUghIz03JCQiMzwrdlZEJm8lUUwhIz0kIjMwW0FZYlw3S0ghIz03JCQiM1crXVBPaEgmMyYhIz0kIjNVRjBsXCozVSpHISM9NyQkIjMwK11pYUdxVm8hIz0kIjMoWycpPjBgZmwkRyEjPTckJCIzISoqXChvc0B2JGYpISM9JCIzOVIjNFUwd0N3IyEjPTckJCIzLF1QQyI+RjstIiEjPCQiMzdhQkFJPTgibyMhIz03JCQiMy1dUEg3KEgnKj0iISM8JCIzXTJwJmZCIT0nZSMhIz03JCQiMytdUCopZiJ5TE8iISM8JCIzJSoqKlw5X1ZqeUMhIz03JCQiMyMqXCg9U1JwbGAiISM8JCIzcUNidncsMGtCISM9NyQkIjMrK11BbXlyOTwhIzwkIjM0IlFTJEg0Y1NBISM9NyQkIjM1K0ReUDZqcj0hIzwkIjN0Q2leUlpqR0AhIz03JCQiM0ErXTw7JHkjWz8hIzwkIjNsaXpMQiZRMisjISM9NyQkIjN6KipcN0QzbERBISM8JCIza1k8dkJQIj4oPSEjPTckJCIzOStdI1E1I2UnUiMhIzwkIjNfTV5IKyFHKVs8ISM9NyQkIjMxXVBSITMvPWIjISM8JCIzR1YpSDw7RyFSOyEjPTckJCIzJyoqKlwjUi15anQjISM8JCIzdjBbT0xLNzc6ISM9NyQkIjM7Kytxa2p0IypHISM8JCIzKSkpKSkpKmUhM2kzOSEjPTckJCIzM11QJWZHPVkyJCEjPCQiM21DZV5YanokSCIhIz03JCQiMycpKioqXFxnOWNCJCEjPCQiM3E5JlInKj5oeT4iISM9NyQkIjNNXVBXJDNgQVQkISM8JCIzd0Q/Oi8uVio0IiEjPTckJCIzM103TCdvYS9lJCEjPCQiMyM0SmZRVVZHLCIhIz03JCQiM1MrdlY4YSZmdiQhIzwkIjNMTyV5c2pvTEkqISM+NyQkIjM0XSg9aicpPnIiUiEjPCQiM2k9d3gzRGs9JykhIz43JCQiM1kqXDc4XWQ0NCUhIzwkIjMlUXZsIj48eWZ6ISM+NyQkIjN1XFAqeSVmX3JVISM8JCIzUSRSJ1IpUSo9anQhIz43JCQiMygqXGlYNjhyR1chIzwkIjNlbm1VIzQ9ZCJwISM+NyQkIjMnKSpcUC4iZVopZiUhIzwkIjMvMlo3bCEzYV0nISM+NyQkIjN3KioqXCJcImZReCUhIzwkIjMpXDttQzoudjonISM+NyQkIjNJKlwoKSpIdlZYXCEjPCQiM1E+SyZvOXRwKWUhIz43JCQiM3ZcUCVlVls5NiYhIzwkIjMvaExPSUk9Jm8mISM+NyQkIjN5Klw3RkN2ZEgmISM8JCIzLE09aTsuLUFiISM+NyQkIjNtKioqXHAyLDlZJiEjPCQiM0UqUlkuTE86VSYhIz43JCQiMzcrXTcyP0NRYyEjPCQiM01zM1MsKioqPk4mISM+NyQkIjNpXFBmdGhbKXomISM8JCIzSiRveF9iT0VKJiEjPjckJCIzTStdZHRgbnRmISM8JCIzZWs8aiMpRyhIRyYhIz43JCQiM05cUCV6djkmUWghIzwkIjMjelIkeU02OmJfISM+NyQkIjM0XSg9NFQ+M0onISM8JCIzI1IiSGsjPi06QCYhIz43JCQiMyMqKipcaS4oeSN6ayEjPCQiM0RKSXkhR0wqUV4hIz43JCQiM0dcUDRyKlJjbCchIzwkIjMkR1ImcChmIz44XSEjPjckJCIzdSsrcUtvXERvISM8JCIzMGxQI1wweV8jWyEjPjckJCIzKSoqXGltKysjKipwISM8JCIzSUBIaGlUJlthJSEjPjckJCIzXV1Qa0lbWXJyISM8JCIzSyI0OHYnUjBkVCEjPjckJCIzOisrOjgkZShIdCEjPCQiM0s6I3lpYzBbbyQhIz43JCQiMyoqKlw3dl0hPTZ2ISM8JCIzNS5WTVZ6SCMpSCEjPjckJCIzcSoqKioqM29ZTW4oISM8JCIzdTQjcCdRJVtcPSMhIz43JCQiM1ldUCVmRWNrJXkhIzwkIjMmKm9CVW9sL0w2ISM+NyQkIjM1XWlOOSZbPywpISM8JCEzWl1TKlI8aXlVKiEjQDckJCIzXSoqKioqKioqKioqKio9KSEjPCQhMyMpejlMa3hoJG8iISM+LUknQ09MT1VSRzYkJSpwcm90ZWN0ZWRHSShfc3lzbGliRzYiNiZJJFJHQkc2JCUqcHJvdGVjdGVkR0koX3N5c2xpYkc2IiQiIzUhIiIkIiIhIiIhJCIiISIiIS1JK0FYRVNMQUJFTFNHNiQlKnByb3RlY3RlZEdJKF9zeXNsaWJHNiI2JFEidDYiUSE2Ii1JJVZJRVdHNiQlKnByb3RlY3RlZEdJKF9zeXNsaWJHNiI2JDskIiIhIiIhJCIkPikhIiNJKERFRkFVTFRHNiQlKnByb3RlY3RlZEdJKF9zeXNsaWJHNiI=</Plot></Text-field>
</Output>
</Group></Presentation-Block><Presentation-Block>
<Group view="presentation" hide-input="false" hide-output="true" inline-output="false" labelreference="L17" drawlabel="true">
<Input>
<Text-field style="Text" layout="Normal"><Equation executable="false" style="2D Math" input-equation="" display="LUklbXJvd0c2Iy9JK21vZHVsZW5hbWVHNiJJLFR5cGVzZXR0aW5nR0koX3N5c2xpYkdGJzYjLUkjbWlHRiQ2JVEhRicvJSdpdGFsaWNHUSV0cnVlRicvJSxtYXRodmFyaWFudEdRJ2l0YWxpY0Yn">LUklbXJvd0c2Iy9JK21vZHVsZW5hbWVHNiJJLFR5cGVzZXR0aW5nR0koX3N5c2xpYkdGJzYjLUkjbWlHRiQ2JVEhRicvJSdpdGFsaWNHUSV0cnVlRicvJSxtYXRodmFyaWFudEdRJ2l0YWxpY0Yn</Equation></Text-field>
</Input>
</Group></Presentation-Block><Presentation-Block>
<Group view="presentation" hide-input="false" hide-output="true" inline-output="false" labelreference="L15" drawlabel="true">
<Input>
<Text-field style="Text" layout="Normal"><Equation executable="false" style="2D Math" input-equation="" display="LUklbXJvd0c2Iy9JK21vZHVsZW5hbWVHNiJJLFR5cGVzZXR0aW5nR0koX3N5c2xpYkdGJzYjLUkjbWlHRiQ2JVEhRicvJSdpdGFsaWNHUSV0cnVlRicvJSxtYXRodmFyaWFudEdRJ2l0YWxpY0Yn">LUklbXJvd0c2Iy9JK21vZHVsZW5hbWVHNiJJLFR5cGVzZXR0aW5nR0koX3N5c2xpYkdGJzYjLUkjbWlHRiQ2JVEhRicvJSdpdGFsaWNHUSV0cnVlRicvJSxtYXRodmFyaWFudEdRJ2l0YWxpY0Yn</Equation></Text-field>
</Input>
</Group></Presentation-Block><Presentation-Block>
<Group view="presentation" hide-input="false" hide-output="true" inline-output="false" labelreference="L15" drawlabel="true">
<Input>
<Text-field style="Text" layout="Normal"></Text-field>
</Input>
</Group></Presentation-Block><Presentation-Block>
<Group view="presentation" hide-input="false" hide-output="true" inline-output="false" labelreference="L11" drawlabel="true">
<Input>
<Text-field prompt="&gt; " style="Maple Input" layout="Normal"><Equation executable="true" style="2D Input" input-equation="int(.29406+0.1162416e-1*t-0.456327e-1*t^2+0.98177e-2*t^3-0.60869e-3*t^4, t)" display="LUklbXJvd0c2Iy9JK21vZHVsZW5hbWVHNiJJLFR5cGVzZXR0aW5nR0koX3N5c2xpYkdGJzYmLUkjbW9HRiQ2MFErJkludGVncmFsO0YnLyUsbWF0aHZhcmlhbnRHUSdub3JtYWxGJy8lJmZlbmNlR1EmZmFsc2VGJy8lKnNlcGFyYXRvckdGNC8lKXN0cmV0Y2h5R1EldHJ1ZUYnLyUqc3ltbWV0cmljR0Y0LyUobGFyZ2VvcEdGOS8lLm1vdmFibGVsaW1pdHNHRjQvJSdhY2NlbnRHRjQvJSVmb3JtR1EncHJlZml4RicvJSdsc3BhY2VHUSQwZW1GJy8lJ3JzcGFjZUdGRy8lKG1pbnNpemVHUSIxRicvJShtYXhzaXplR1EpaW5maW5pdHlGJy1JKG1mZW5jZWRHRiQ2JC1GIzYlLUkjbWlHRiQ2JVEhRicvJSdpdGFsaWNHRjkvRjBRJ2l0YWxpY0YnLUYjNiVGVS1GIzYzLUkjbW5HRiQ2JFEoMC4yOTQwNkYnRi8tRiw2MFEiK0YnRi9GMkY1L0Y4RjRGOi9GPUY0Rj5GQC9GQ1EmaW5maXhGJy9GRlEwbWVkaXVtbWF0aHNwYWNlRicvRklGZ29GSkZNLUZcbzYkUSswLjAxMTYyNDE2RidGLy1GLDYwUSJ+RidGL0YyRjVGYm9GOkZjb0Y+RkAvRkNGWEZFRkhGSkZNLUZWNiVRInRGJ0ZZRmVuLUYsNjBRKiZ1bWludXMwO0YnRi9GMkY1RmJvRjpGY29GPkZARmRvRmZvRmhvRkpGTS1GXG82JFEqMC4wNDU2MzI3RidGL0ZccC1JJW1zdXBHRiQ2JUZgcC1GXG82JFEiMkYnRi8vJTFzdXBlcnNjcmlwdHNoaWZ0R1EiMEYnRl9vLUZcbzYkUSowLjAwOTgxNzdGJ0YvRlxwLUZqcDYlRmBwLUZcbzYkUSIzRidGL0ZfcS1GLDYwUSgmbWludXM7RidGL0YyRjVGYm9GOkZjb0Y+RkBGZG9GZm9GaG9GSkZNLUZcbzYkUSswLjAwMDYwODY5RidGL0ZccC1GanA2JUZgcC1GXG82JFEiNEYnRi9GX3FGVUZVRi8tRiw2MFEwJkRpZmZlcmVudGlhbEQ7RidGLy9GM1EmdW5zZXRGJy9GNkZpci9GOEZpci9GO0Zpci9GPUZpci9GP0Zpci9GQUZpckZfcC9GRkZYL0ZJRlgvRktGWC9GTkZYLUZWNiZGYnBGWS8lK2V4ZWN1dGFibGVHRjRGZW4=">LUkkaW50RzYkJSpwcm90ZWN0ZWRHSShfc3lzbGliRzYiNiQsLCQiJjElSCEiJiIiIiomJCIoO0M7IiEiKUYtSSJ0R0YnRi1GLSomJCInRmpYISIoRi0pRjIiIiNGLSEiIiomJCImeCIpKkY2Ri0pRjIiIiRGLUYtKiYkIiZwMydGMUYtKUYyIiIlRi1GOUYy</Equation></Text-field>
</Input>
<Output>
<Text-field style="2D Output" layout="Maple Output"><Equation executable="false" style="2D Output" display="LUklbXJvd0c2Iy9JK21vZHVsZW5hbWVHNiJJLFR5cGVzZXR0aW5nR0koX3N5c2xpYkdGJzYrLUYjNiUtSSNtbkdGJDYkUS0wLjI5NDA2MDAwMDBGJy8lLG1hdGh2YXJpYW50R1Enbm9ybWFsRictSSNtb0dGJDYwUTEmSW52aXNpYmxlVGltZXM7RidGMS8lJmZlbmNlR1EmZmFsc2VGJy8lKnNlcGFyYXRvckdGOi8lKXN0cmV0Y2h5R0Y6LyUqc3ltbWV0cmljR0Y6LyUobGFyZ2VvcEdGOi8lLm1vdmFibGVsaW1pdHNHRjovJSdhY2NlbnRHRjovJSVmb3JtR1EmaW5maXhGJy8lJ2xzcGFjZUdRJDBlbUYnLyUncnNwYWNlR0ZMLyUobWluc2l6ZUdRIjFGJy8lKG1heHNpemVHUSlpbmZpbml0eUYnLUkjbWlHRiQ2JVEidEYnLyUnaXRhbGljR1EldHJ1ZUYnL0YyUSdpdGFsaWNGJy1GNTYwUSIrRidGMUY4RjtGPUY/RkFGQ0ZFRkcvRktRMG1lZGl1bW1hdGhzcGFjZUYnL0ZORlxvRk9GUi1GIzYlLUYuNiRRLzAuMDA1ODEyMDgwMDAwRidGMUY0LUklbXN1cEdGJDYlRlUtRi42JFEiMkYnRjEvJTFzdXBlcnNjcmlwdHNoaWZ0R1EiMEYnLUY1NjBRKCZtaW51cztGJ0YxRjhGO0Y9Rj9GQUZDRkVGR0Zbb0Zdb0ZPRlItRiM2JS1GLjYkUS4wLjAxNTIxMDkwMDAwRidGMUY0LUZkbzYlRlUtRi42JFEiM0YnRjFGaW9GaG4tRiM2JS1GLjYkUS8wLjAwMjQ1NDQyNTAwMEYnRjFGNC1GZG82JUZVLUYuNiRRIjRGJ0YxRmlvRlxwLUYjNiUtRi42JFEwMC4wMDAxMjE3MzgwMDAwRidGMUY0LUZkbzYlRlUtRi42JFEiNUYnRjFGaW8=">LCwqJiQiKysrZ1NIISM1IiIiSSJ0RzYiRidGJyomJCIrKyszN2UhIzdGJylGKCIiI0YnRicqJiQiKysrNEA6ISM2RicpRigiIiRGJyEiIiomJCIrK11VYUNGLUYnKUYoIiIlRidGJyomJCIrKytRPDchIzhGJylGKCIiJkYnRjY=</Equation></Text-field>
</Output>
</Group>
<Group view="presentation" hide-input="true" hide-output="false" inline-output="false" labelreference="L12" drawlabel="true">
<Input>
<Text-field prompt="&gt; " style="Maple Input" layout="Normal">print(<Label label="L11" view="label" executable="true"></Label>);</Text-field>
</Input>
<Output>
<Text-field style="2D Output" layout="Maple Output"><Equation executable="false" style="2D Output" display="LUklbXJvd0c2Iy9JK21vZHVsZW5hbWVHNiJJLFR5cGVzZXR0aW5nR0koX3N5c2xpYkdGJzYrLUYjNiUtSSNtbkdGJDYkUS0wLjI5NDA2MDAwMDBGJy8lLG1hdGh2YXJpYW50R1Enbm9ybWFsRictSSNtb0dGJDYwUTEmSW52aXNpYmxlVGltZXM7RidGMS8lJmZlbmNlR1EmZmFsc2VGJy8lKnNlcGFyYXRvckdGOi8lKXN0cmV0Y2h5R0Y6LyUqc3ltbWV0cmljR0Y6LyUobGFyZ2VvcEdGOi8lLm1vdmFibGVsaW1pdHNHRjovJSdhY2NlbnRHRjovJSVmb3JtR1EmaW5maXhGJy8lJ2xzcGFjZUdRJDBlbUYnLyUncnNwYWNlR0ZMLyUobWluc2l6ZUdRIjFGJy8lKG1heHNpemVHUSlpbmZpbml0eUYnLUkjbWlHRiQ2JVEidEYnLyUnaXRhbGljR1EldHJ1ZUYnL0YyUSdpdGFsaWNGJy1GNTYwUSIrRidGMUY4RjtGPUY/RkFGQ0ZFRkcvRktRMG1lZGl1bW1hdGhzcGFjZUYnL0ZORlxvRk9GUi1GIzYlLUYuNiRRLzAuMDA1ODEyMDgwMDAwRidGMUY0LUklbXN1cEdGJDYlRlUtRi42JFEiMkYnRjEvJTFzdXBlcnNjcmlwdHNoaWZ0R1EiMEYnLUY1NjBRKCZtaW51cztGJ0YxRjhGO0Y9Rj9GQUZDRkVGR0Zbb0Zdb0ZPRlItRiM2JS1GLjYkUS4wLjAxNTIxMDkwMDAwRidGMUY0LUZkbzYlRlUtRi42JFEiM0YnRjFGaW9GaG4tRiM2JS1GLjYkUS8wLjAwMjQ1NDQyNTAwMEYnRjFGNC1GZG82JUZVLUYuNiRRIjRGJ0YxRmlvRlxwLUYjNiUtRi42JFEwMC4wMDAxMjE3MzgwMDAwRidGMUY0LUZkbzYlRlUtRi42JFEiNUYnRjFGaW8=">LCwqJiQiKysrZ1NIISM1IiIiSSJ0RzYiRidGJyomJCIrKyszN2UhIzdGJylGKCIiI0YnRicqJiQiKysrNEA6ISM2RicpRigiIiRGJyEiIiomJCIrK11VYUNGLUYnKUYoIiIlRidGJyomJCIrKytRPDchIzhGJylGKCIiJkYnRjY=</Equation></Text-field>
</Output>
</Group></Presentation-Block><Presentation-Block>
<Group view="presentation" hide-input="false" hide-output="true" inline-output="false" labelreference="L13" drawlabel="true">
<Input>
<Text-field prompt="&gt; " style="Maple Input" layout="Normal"><Equation executable="true" style="2D Input" input-equation="" display="LUklbXJvd0c2Iy9JK21vZHVsZW5hbWVHNiJJLFR5cGVzZXR0aW5nR0koX3N5c2xpYkdGJzYmLUkobXN1YnN1cEdGJDYnLUkjbW9HRiQ2MFErJkludGVncmFsO0YnLyUsbWF0aHZhcmlhbnRHUSdub3JtYWxGJy8lJmZlbmNlR1EmdW5zZXRGJy8lKnNlcGFyYXRvckdGNy8lKXN0cmV0Y2h5R1EldHJ1ZUYnLyUqc3ltbWV0cmljR0Y3LyUobGFyZ2VvcEdGPC8lLm1vdmFibGVsaW1pdHNHRjcvJSdhY2NlbnRHRjcvJSVmb3JtR1EncHJlZml4RicvJSdsc3BhY2VHUSQwZW1GJy8lJ3JzcGFjZUdGSi8lKG1pbnNpemVHUSFGJy8lKG1heHNpemVHRk8tRiM2Iy1JI21uR0YkNiRRIjBGJ0YyLUYjNiMtRlU2JFEiOEYnRjIvJTFzdXBlcnNjcmlwdHNoaWZ0R1EiMEYnLyUvc3Vic2NyaXB0c2hpZnRHRmluLUkobWZlbmNlZEdGJDYkLUYjNiUtSSNtaUdGJDYmRk8vJSdpdGFsaWNHRjwvJStleGVjdXRhYmxlR1EmZmFsc2VGJy9GM1EnaXRhbGljRictRiM2JUZhby1GIzYlRmFvLUYjNiVGYW8tRiM2JUZhby1GIzYlRmFvLUYjNiVGYW8tRiM2JUZhby1GIzYlLUZibzYlRk9GZG9GaW8tRiM2JUZbcS1GIzYlRltxLUYjNiVGW3EtRiM2JUZbcS1GIzYlRltxLUYjNiVGW3EtRiM2JUZbcS1GIzYlRltxLUYjNiVGW3EtRiM2My1GVTYkUSgwLjI5NDA2RidGMi1GLzYwUSIrRidGMi9GNkZoby9GOUZoby9GO0Zoby9GPkZoby9GQEZoby9GQkZoby9GREZoby9GRlEmaW5maXhGJy9GSVEwbWVkaXVtbWF0aHNwYWNlRicvRkxGYXMvRk5RIjFGJy9GUVEpaW5maW5pdHlGJy1GVTYkUSswLjAxMTYyNDE2RidGMi1GLzYwUSJ+RidGMkZnckZockZpckZqckZbc0Zcc0Zdcy9GRkZPRkhGS0Zjc0Zlcy1GYm82JVEidEYnRmRvRmlvLUYvNjBRKiZ1bWludXMwO0YnRjJGZ3JGaHJGaXJGanJGW3NGXHNGXXNGXnNGYHNGYnNGY3NGZXMtRlU2JFEqMC4wNDU2MzI3RidGMkZqcy1JJW1zdXBHRiQ2JUZedC1GVTYkUSIyRidGMkZnbkZkci1GVTYkUSowLjAwOTgxNzdGJ0YyRmpzLUZodDYlRl50LUZVNiRRIjNGJ0YyRmduLUYvNjBRKCZtaW51cztGJ0YyRmdyRmhyRmlyRmpyRltzRlxzRl1zRl5zRmBzRmJzRmNzRmVzLUZVNiRRKzAuMDAwNjA4NjlGJ0YyRmpzLUZodDYlRl50LUZVNiRRIjRGJ0YyRmduRltxRmFvRmFvRmFvRmFvRmFvRmFvRmFvRmFvRmFvRmFvRmFvRmFvRmFvRmFvRmFvRmFvRmFvRjItRi82MFEwJkRpZmZlcmVudGlhbEQ7RidGMkY1RjgvRjtGN0Y9L0ZARjdGQUZDRl10L0ZJRk8vRkxGT0ZNRlAtRmJvNiZGYHRGZG9GZm9GaW8=">LUklbXJvd0c2Iy9JK21vZHVsZW5hbWVHNiJJLFR5cGVzZXR0aW5nR0koX3N5c2xpYkdGJzYmLUkobXN1YnN1cEdGJDYnLUkjbW9HRiQ2MFErJkludGVncmFsO0YnLyUsbWF0aHZhcmlhbnRHUSdub3JtYWxGJy8lJmZlbmNlR1EmdW5zZXRGJy8lKnNlcGFyYXRvckdGNy8lKXN0cmV0Y2h5R1EldHJ1ZUYnLyUqc3ltbWV0cmljR0Y3LyUobGFyZ2VvcEdGPC8lLm1vdmFibGVsaW1pdHNHRjcvJSdhY2NlbnRHRjcvJSVmb3JtR1EncHJlZml4RicvJSdsc3BhY2VHUSQwZW1GJy8lJ3JzcGFjZUdGSi8lKG1pbnNpemVHUSFGJy8lKG1heHNpemVHRk8tRiM2Iy1JI21uR0YkNiRRIjBGJ0YyLUYjNiMtRlU2JFEiOEYnRjIvJTFzdXBlcnNjcmlwdHNoaWZ0R1EiMEYnLyUvc3Vic2NyaXB0c2hpZnRHRmluLUkobWZlbmNlZEdGJDYkLUYjNiUtSSNtaUdGJDYmRk8vJSdpdGFsaWNHRjwvJStleGVjdXRhYmxlR1EmZmFsc2VGJy9GM1EnaXRhbGljRictRiM2JUZhby1GIzYlRmFvLUYjNiVGYW8tRiM2JUZhby1GIzYlRmFvLUYjNiVGYW8tRiM2JUZhby1GIzYlLUZibzYlRk9GZG9GaW8tRiM2JUZbcS1GIzYlRltxLUYjNiVGW3EtRiM2JUZbcS1GIzYlRltxLUYjNiVGW3EtRiM2JUZbcS1GIzYlRltxLUYjNiVGW3EtRiM2My1GVTYkUSgwLjI5NDA2RidGMi1GLzYwUSIrRidGMi9GNkZoby9GOUZoby9GO0Zoby9GPkZoby9GQEZoby9GQkZoby9GREZoby9GRlEmaW5maXhGJy9GSVEwbWVkaXVtbWF0aHNwYWNlRicvRkxGYXMvRk5RIjFGJy9GUVEpaW5maW5pdHlGJy1GVTYkUSswLjAxMTYyNDE2RidGMi1GLzYwUSJ+RidGMkZnckZockZpckZqckZbc0Zcc0Zdcy9GRkZPRkhGS0Zjc0Zlcy1GYm82JVEidEYnRmRvRmlvLUYvNjBRKiZ1bWludXMwO0YnRjJGZ3JGaHJGaXJGanJGW3NGXHNGXXNGXnNGYHNGYnNGY3NGZXMtRlU2JFEqMC4wNDU2MzI3RidGMkZqcy1JJW1zdXBHRiQ2JUZedC1GVTYkUSIyRidGMkZnbkZkci1GVTYkUSowLjAwOTgxNzdGJ0YyRmpzLUZodDYlRl50LUZVNiRRIjNGJ0YyRmduLUYvNjBRKCZtaW51cztGJ0YyRmdyRmhyRmlyRmpyRltzRlxzRl1zRl5zRmBzRmJzRmNzRmVzLUZVNiRRKzAuMDAwNjA4NjlGJ0YyRmpzLUZodDYlRl50LUZVNiRRIjRGJ0YyRmduRltxRmFvRmFvRmFvRmFvRmFvRmFvRmFvRmFvRmFvRmFvRmFvRmFvRmFvRmFvRmFvRmFvRmFvRjItRi82MFEwJkRpZmZlcmVudGlhbEQ7RidGMkY1RjgvRjtGN0Y9L0ZARjdGQUZDRl10L0ZJRk8vRkxGT0ZNRlAtRmJvNiZGYHRGZG9GZm9GaW8=</Equation></Text-field>
</Input>
<Output>
<Text-field style="2D Output" layout="Maple Output"><Equation executable="false" style="2D Output">JCIrT2pvKzUhIio=</Equation></Text-field>
</Output>
</Group>
<Group view="presentation" hide-input="true" hide-output="false" inline-output="false" labelreference="L14" drawlabel="true">
<Input>
<Text-field prompt="&gt; " style="Maple Input" layout="Normal">print(<Label label="L13" view="label" executable="true"></Label>);</Text-field>
</Input>
<Output>
<Text-field style="2D Output" layout="Maple Output"><Equation executable="false" style="2D Output">JCIrT2pvKzUhIio=</Equation></Text-field>
</Output>
</Group></Presentation-Block><Presentation-Block>
<Group view="presentation" hide-input="false" hide-output="true" inline-output="false" labelreference="L13" drawlabel="true">
<Input>
<Text-field prompt="&gt; " style="Maple Input" layout="Normal"><Equation executable="true" style="2D Input" input-equation="" display="LUklbXJvd0c2Iy9JK21vZHVsZW5hbWVHNiJJLFR5cGVzZXR0aW5nR0koX3N5c2xpYkdGJzYlLUkjbWlHRiQ2JVElcGxvdEYnLyUnaXRhbGljR1EldHJ1ZUYnLyUsbWF0aHZhcmlhbnRHUSdpdGFsaWNGJy1JKG1mZW5jZWRHRiQ2JC1GIzY8LUkjbW5HRiQ2JFEoMC4yOTQwNkYnL0YzUSdub3JtYWxGJy1JI21vR0YkNjBRIn5GJ0Y+LyUmZmVuY2VHUSZmYWxzZUYnLyUqc2VwYXJhdG9yR0ZGLyUpc3RyZXRjaHlHRkYvJSpzeW1tZXRyaWNHRkYvJShsYXJnZW9wR0ZGLyUubW92YWJsZWxpbWl0c0dGRi8lJ2FjY2VudEdGRi8lJWZvcm1HUSFGJy8lJ2xzcGFjZUdRJDBlbUYnLyUncnNwYWNlR0ZYLyUobWluc2l6ZUdRIjFGJy8lKG1heHNpemVHUSlpbmZpbml0eUYnLUYsNiVRInRGJ0YvRjItRkE2MFEiK0YnRj5GREZHRklGS0ZNRk9GUS9GVFEmaW5maXhGJy9GV1EwbWVkaXVtbWF0aHNwYWNlRicvRlpGZG9GZW5GaG4tRjs2JFErMC4wMDU4MTIwOEYnRj5GQC1JJW1zdXBHRiQ2JUZbby1GOzYkUSIyRidGPi8lMXN1cGVyc2NyaXB0c2hpZnRHUSIwRictRkE2MFEoJm1pbnVzO0YnRj5GREZHRklGS0ZNRk9GUUZhb0Zjb0Zlb0ZlbkZobi1GOzYkUSowLjAxNTIxMDlGJ0Y+RkAtRmpvNiVGW28tRjs2JFEiM0YnRj5GX3BGXm8tRjs2JFEsMC4wMDI0NTQ0MjVGJ0Y+RkAtRmpvNiVGW28tRjs2JFEiNEYnRj5GX3BGYnAtRjs2JFEsMC4wMDAxMjE3MzhGJ0Y+RkAtRmpvNiVGW28tRjs2JFEiNUYnRj5GX3AtRkE2MFEiLEYnRj5GRC9GSEYxRklGS0ZNRk9GUUZhb0ZWL0ZaUTN2ZXJ5dGhpY2ttYXRoc3BhY2VGJ0ZlbkZobkZARltvLUZBNjBRIj1GJ0Y+RkRGR0ZJRktGTUZPRlFGYW8vRldRL3RoaWNrbWF0aHNwYWNlRicvRlpGZ3JGZW5GaG4tRjs2JFEiMEYnRj4tRkE2MFEjLi5GJ0Y+RkRGR0ZJRktGTUZPRlEvRlRRKHBvc3RmaXhGJ0Zjb0ZZRmVuRmhuLUY7NiRRIjhGJ0Y+Rj5GQA==">LUklbXJvd0c2Iy9JK21vZHVsZW5hbWVHNiJJLFR5cGVzZXR0aW5nR0koX3N5c2xpYkdGJzYlLUkjbWlHRiQ2JVElcGxvdEYnLyUnaXRhbGljR1EldHJ1ZUYnLyUsbWF0aHZhcmlhbnRHUSdpdGFsaWNGJy1JKG1mZW5jZWRHRiQ2JC1GIzY8LUkjbW5HRiQ2JFEoMC4yOTQwNkYnL0YzUSdub3JtYWxGJy1JI21vR0YkNjBRIn5GJ0Y+LyUmZmVuY2VHUSZmYWxzZUYnLyUqc2VwYXJhdG9yR0ZGLyUpc3RyZXRjaHlHRkYvJSpzeW1tZXRyaWNHRkYvJShsYXJnZW9wR0ZGLyUubW92YWJsZWxpbWl0c0dGRi8lJ2FjY2VudEdGRi8lJWZvcm1HUSFGJy8lJ2xzcGFjZUdRJDBlbUYnLyUncnNwYWNlR0ZYLyUobWluc2l6ZUdRIjFGJy8lKG1heHNpemVHUSlpbmZpbml0eUYnLUYsNiVRInRGJ0YvRjItRkE2MFEiK0YnRj5GREZHRklGS0ZNRk9GUS9GVFEmaW5maXhGJy9GV1EwbWVkaXVtbWF0aHNwYWNlRicvRlpGZG9GZW5GaG4tRjs2JFErMC4wMDU4MTIwOEYnRj5GQC1JJW1zdXBHRiQ2JUZbby1GOzYkUSIyRidGPi8lMXN1cGVyc2NyaXB0c2hpZnRHUSIwRictRkE2MFEoJm1pbnVzO0YnRj5GREZHRklGS0ZNRk9GUUZhb0Zjb0Zlb0ZlbkZobi1GOzYkUSowLjAxNTIxMDlGJ0Y+RkAtRmpvNiVGW28tRjs2JFEiM0YnRj5GX3BGXm8tRjs2JFEsMC4wMDI0NTQ0MjVGJ0Y+RkAtRmpvNiVGW28tRjs2JFEiNEYnRj5GX3BGYnAtRjs2JFEsMC4wMDAxMjE3MzhGJ0Y+RkAtRmpvNiVGW28tRjs2JFEiNUYnRj5GX3AtRkE2MFEiLEYnRj5GRC9GSEYxRklGS0ZNRk9GUUZhb0ZWL0ZaUTN2ZXJ5dGhpY2ttYXRoc3BhY2VGJ0ZlbkZobkZARltvLUZBNjBRIj1GJ0Y+RkRGR0ZJRktGTUZPRlFGYW8vRldRL3RoaWNrbWF0aHNwYWNlRicvRlpGZ3JGZW5GaG4tRjs2JFEiMEYnRj4tRkE2MFEjLi5GJ0Y+RkRGR0ZJRktGTUZPRlEvRlRRKHBvc3RmaXhGJ0Zjb0ZZRmVuRmhuLUY7NiRRIjhGJ0Y+Rj5GQA==</Equation></Text-field>
</Input>
<Output>
<Text-field style="Maple Plot" layout="Maple Plot"><Plot height="400" type="two-dimensional" width="400" plot-scale="1.0" plot-xtrans="0.0" plot-ytrans="0.0">NiUtSSdDVVJWRVNHNiQlKnByb3RlY3RlZEdJKF9zeXNsaWJHNiI2JDdTNyQkIiIhIiIhJCIiISIiITckJCIzRUxMTExCeFY8ISM9JCIzSEx5aGwmcHY4JiEjPjckJCIzeW1tbTskPjVFJCEjPSQiM1F1YWFZQDksJyohIz43JCQiM01MTExMQUtuXCEjPSQiM0c/Z3QnKmUleVgiISM9NyQkIjM9TExMTGMkXG8nISM9JCIza1VfREdPL14+ISM9NyQkIjMpZW1tbV4mUSVSKSEjPSQiM3YtVigqKjQ4NlYjISM9NyQkIjN3S0xMJFFrI3oqKiEjPSQiM09ZelJkVU5rRyEjPTckJCIzKSkqKioqKlxZSj87IiEjPCQiM3UpKSpmbCcpWyEqSCQhIz03JCQiMz9MTEw9Ilw8TCIhIzwkIjNqMHllVV8wS1AhIz03JCQiMyIpKioqKipcW0E0XSIhIzwkIjNjSmVqPiE9YjklISM9NyQkIjN3bW1tJzNRXG4iISM8JCIzX2BtYG1fdl1YISM9NyQkIjNPTExMQjZARz0hIzwkIjNTXSJIVTFnLCpbISM9NyQkIjMmKSoqKioqKmYtdys/ISM8JCIzKXonPj1vMDZfXyEjPTckJCIzJSoqKioqKioqKnksdUAhIzwkIjNrdGRRZyNHUWYmISM9NyQkIjMpKioqKioqKlJQKTRNIyEjPCQiM2FlVDI3TGAtZiEjPTckJCIzSUxMTD1aZyNcIyEjPCQiM0MmXCF5KFs8YjsnISM9NyQkIjNjbW1tRW4qR24jISM8JCIzOSZRLHInKmVyWCchIz03JCQiM1RtbW0xeGlERyEjPCQiM0UhKkdDQlchb28nISM9NyQkIjMhKSoqKioqXDkhSC5JISM8JCIzd1tccTA0aE1wISM9NyQkIjNJbW1tMTpiZ0ohIzwkIjNcemY8MmNTUHIhIz03JCQiMzwrKytYQDRMTCEjPCQiMyFIcSQ9RSQ+SU0oISM9NyQkIjMxKysrTjtSKFwkISM8JCIzKWYxPFAkeVZCdiEjPTckJCIzd21tbTs0IylvTyEjPCQiM00sJm8mPSUqKm9wKCEjPTckJCIzam1tbTZsQ0VRISM8JCIzN0Y2dFhkKlIleSEjPTckJCIzRUxMTCRHXmcqUiEjPCQiM3VQVShbZTQzKnohIz03JCQiM29LTEw9MlZzVCEjPCQiM21PKHA/TylvSiIpISM9NyQkIjNmKioqKipcYHBmSyUhIzwkIjM1W3FYVTklZUMpISM9NyQkIjMhSExMTG0meiJcJSEjPCQiMz9IdkFTI1s5TykhIz03JCQiM3MqKioqKip6LTZqWSEjPCQiMzdabyV5QF1QWikhIz03JCQiMzwqKioqKio0IzMyJFshIzwkIjNdSig0N0Y1eWQpISM9NyQkIjNPKioqKipcI3knRypcISM8JCIzYSgzWzZgKTN1JykhIz03JCQiM0cqKioqKipIJT1IPCYhIzwkIjNPLDwkKT5BMHgoKSEjPTckJCIzNW1tbTE+cU1gISM8JCIzaUZAUkJtJHAnKSkhIz03JCQiMyUpKioqKioqKkhTdV0mISM8JCIzXXgmWz4leSg0JyopISM9NyQkIjMnSExMJGVwJ1JtJiEjPCQiMzVMKHojem8uWCEqISM9NyQkIjMnKSoqKioqKlI+NE5lISM8JCIzbGosb0t1OE8iKiEjPTckJCIzI2VtbTtAMmgqZiEjPCQiMyg0TngkWzNOQCMqISM9NyQkIjNdKioqKipcYzlXOychIzwkIjMoNGwsPDJzKjQkKiEjPTckJCIzTG1tbW1kJypHaiEjPCQiM08seEVqWS0nUiohIz03JCQiM2oqKioqKlxpTjddJyEjPCQiMzdeWVI1dTImWyohIz03JCQiM2FMTEx0PjpubSEjPCQiM0dIRCJHcSQ9cCYqISM9NyQkIjM1TExMLmEjbyRvISM8JCIzdUVwI1xKUkRsKiEjPTckJCIzYW1tbV5RNDBxISM8JCIzZy8iKT0pZiNHSigqISM9NyQkIjN5KioqKioqel1yZnIhIzwkIjNpc1E8IVxIKSl6KiEjPTckJCIzZ21tbWMlR3BMKCEjPCQiM1NLYjZaLGZvKSohIz03JCQiMy9MTEw4LVYmXCghIzwkIjMlZj0nXFZSJz4jKiohIz03JCQiMz0rKytYaFVrdyEjPCQiMy81PDtUdShvJyoqISM9NyQkIjM9KysrOm88RXkhIzwkIjNDMGNkeHBYJioqKiEjPTckJCIiKSIiISQiM0IrKytPam8rNSEjPC1JJ0NPTE9VUkc2JCUqcHJvdGVjdGVkR0koX3N5c2xpYkc2IjYmSSRSR0JHNiQlKnByb3RlY3RlZEdJKF9zeXNsaWJHNiIkIiM1ISIiJCIiISIiISQiIiEiIiEtSStBWEVTTEFCRUxTRzYkJSpwcm90ZWN0ZWRHSShfc3lzbGliRzYiNiRRInQ2IlEhNiItSSVWSUVXRzYkJSpwcm90ZWN0ZWRHSShfc3lzbGliRzYiNiQ7JCIiISIiISQiIikiIiFJKERFRkFVTFRHNiQlKnByb3RlY3RlZEdJKF9zeXNsaWJHNiI=</Plot></Text-field>
</Output>
</Group>
<Group view="presentation" hide-input="true" hide-output="false" inline-output="false" labelreference="L16" drawlabel="true">
<Input>
<Text-field prompt="&gt; " style="Maple Input" layout="Normal">%;</Text-field>
</Input>
<Output>
<Text-field style="Maple Plot" layout="Maple Plot"><Plot height="400" type="two-dimensional" width="400" plot-scale="1.0" plot-xtrans="0.0" plot-ytrans="0.0">NiUtSSdDVVJWRVNHNiQlKnByb3RlY3RlZEdJKF9zeXNsaWJHNiI2JDdTNyQkIiIhIiIhJCIiISIiITckJCIzRUxMTExCeFY8ISM9JCIzSEx5aGwmcHY4JiEjPjckJCIzeW1tbTskPjVFJCEjPSQiM1F1YWFZQDksJyohIz43JCQiM01MTExMQUtuXCEjPSQiM0c/Z3QnKmUleVgiISM9NyQkIjM9TExMTGMkXG8nISM9JCIza1VfREdPL14+ISM9NyQkIjMpZW1tbV4mUSVSKSEjPSQiM3YtVigqKjQ4NlYjISM9NyQkIjN3S0xMJFFrI3oqKiEjPSQiM09ZelJkVU5rRyEjPTckJCIzKSkqKioqKlxZSj87IiEjPCQiM3UpKSpmbCcpWyEqSCQhIz03JCQiMz9MTEw9Ilw8TCIhIzwkIjNqMHllVV8wS1AhIz03JCQiMyIpKioqKipcW0E0XSIhIzwkIjNjSmVqPiE9YjklISM9NyQkIjN3bW1tJzNRXG4iISM8JCIzX2BtYG1fdl1YISM9NyQkIjNPTExMQjZARz0hIzwkIjNTXSJIVTFnLCpbISM9NyQkIjMmKSoqKioqKmYtdys/ISM8JCIzKXonPj1vMDZfXyEjPTckJCIzJSoqKioqKioqKnksdUAhIzwkIjNrdGRRZyNHUWYmISM9NyQkIjMpKioqKioqKlJQKTRNIyEjPCQiM2FlVDI3TGAtZiEjPTckJCIzSUxMTD1aZyNcIyEjPCQiM0MmXCF5KFs8YjsnISM9NyQkIjNjbW1tRW4qR24jISM8JCIzOSZRLHInKmVyWCchIz03JCQiM1RtbW0xeGlERyEjPCQiM0UhKkdDQlchb28nISM9NyQkIjMhKSoqKioqXDkhSC5JISM8JCIzd1tccTA0aE1wISM9NyQkIjNJbW1tMTpiZ0ohIzwkIjNcemY8MmNTUHIhIz03JCQiMzwrKytYQDRMTCEjPCQiMyFIcSQ9RSQ+SU0oISM9NyQkIjMxKysrTjtSKFwkISM8JCIzKWYxPFAkeVZCdiEjPTckJCIzd21tbTs0IylvTyEjPCQiM00sJm8mPSUqKm9wKCEjPTckJCIzam1tbTZsQ0VRISM8JCIzN0Y2dFhkKlIleSEjPTckJCIzRUxMTCRHXmcqUiEjPCQiM3VQVShbZTQzKnohIz03JCQiM29LTEw9MlZzVCEjPCQiM21PKHA/TylvSiIpISM9NyQkIjNmKioqKipcYHBmSyUhIzwkIjM1W3FYVTklZUMpISM9NyQkIjMhSExMTG0meiJcJSEjPCQiMz9IdkFTI1s5TykhIz03JCQiM3MqKioqKip6LTZqWSEjPCQiMzdabyV5QF1QWikhIz03JCQiMzwqKioqKio0IzMyJFshIzwkIjNdSig0N0Y1eWQpISM9NyQkIjNPKioqKipcI3knRypcISM8JCIzYSgzWzZgKTN1JykhIz03JCQiM0cqKioqKipIJT1IPCYhIzwkIjNPLDwkKT5BMHgoKSEjPTckJCIzNW1tbTE+cU1gISM8JCIzaUZAUkJtJHAnKSkhIz03JCQiMyUpKioqKioqKkhTdV0mISM8JCIzXXgmWz4leSg0JyopISM9NyQkIjMnSExMJGVwJ1JtJiEjPCQiMzVMKHojem8uWCEqISM9NyQkIjMnKSoqKioqKlI+NE5lISM8JCIzbGosb0t1OE8iKiEjPTckJCIzI2VtbTtAMmgqZiEjPCQiMyg0TngkWzNOQCMqISM9NyQkIjNdKioqKipcYzlXOychIzwkIjMoNGwsPDJzKjQkKiEjPTckJCIzTG1tbW1kJypHaiEjPCQiM08seEVqWS0nUiohIz03JCQiM2oqKioqKlxpTjddJyEjPCQiMzdeWVI1dTImWyohIz03JCQiM2FMTEx0PjpubSEjPCQiM0dIRCJHcSQ9cCYqISM9NyQkIjM1TExMLmEjbyRvISM8JCIzdUVwI1xKUkRsKiEjPTckJCIzYW1tbV5RNDBxISM8JCIzZy8iKT0pZiNHSigqISM9NyQkIjN5KioqKioqel1yZnIhIzwkIjNpc1E8IVxIKSl6KiEjPTckJCIzZ21tbWMlR3BMKCEjPCQiM1NLYjZaLGZvKSohIz03JCQiMy9MTEw4LVYmXCghIzwkIjMlZj0nXFZSJz4jKiohIz03JCQiMz0rKytYaFVrdyEjPCQiMy81PDtUdShvJyoqISM9NyQkIjM9KysrOm88RXkhIzwkIjNDMGNkeHBYJioqKiEjPTckJCIiKSIiISQiM0IrKytPam8rNSEjPC1JJ0NPTE9VUkc2JCUqcHJvdGVjdGVkR0koX3N5c2xpYkc2IjYmSSRSR0JHNiQlKnByb3RlY3RlZEdJKF9zeXNsaWJHNiIkIiM1ISIiJCIiISIiISQiIiEiIiEtSStBWEVTTEFCRUxTRzYkJSpwcm90ZWN0ZWRHSShfc3lzbGliRzYiNiRRInQ2IlEhNiItSSVWSUVXRzYkJSpwcm90ZWN0ZWRHSShfc3lzbGliRzYiNiQ7JCIiISIiISQiIikiIiFJKERFRkFVTFRHNiQlKnByb3RlY3RlZEdJKF9zeXNsaWJHNiI=</Plot></Text-field>
</Output>
</Group></Presentation-Block><Presentation-Block>
<Group view="presentation" hide-input="false" hide-output="true" inline-output="false" labelreference="L15" drawlabel="true">
<Input>
<Text-field style="Text" layout="Normal"><Equation executable="false" style="2D Math" input-equation="" display="LUklbXJvd0c2Iy9JK21vZHVsZW5hbWVHNiJJLFR5cGVzZXR0aW5nR0koX3N5c2xpYkdGJzYjLUkjbWlHRiQ2JVEhRicvJSdpdGFsaWNHUSV0cnVlRicvJSxtYXRodmFyaWFudEdRJ2l0YWxpY0Yn">LUklbXJvd0c2Iy9JK21vZHVsZW5hbWVHNiJJLFR5cGVzZXR0aW5nR0koX3N5c2xpYkdGJzYjLUkjbWlHRiQ2JVEhRicvJSdpdGFsaWNHUSV0cnVlRicvJSxtYXRodmFyaWFudEdRJ2l0YWxpY0Yn</Equation></Text-field>
</Input>
</Group></Presentation-Block>
</Worksheet>
