# Supplementary material for: Aerosol influenza transmission risk contours: A study of humid tropics versus winter temperate zone
Source: Virol J. 2010 May 14;7:98. doi: 10.1186/1743-422X-7-98 (PMC2893155; doi:10.1186/1743-422X-7-98)
Supplement: Additional file 5 — Empirical contagion probability integral in text format for use in Excel. [file 1743-422X-7-98-S5.TXT]

= (0.29406*t) + (0.00581208*t^2) - (0.0152109*t^3) + (0.002454425*t^4) - (0.000121738*t^5) 

/*Replace t with the cell (e.g. G3) in a spreadsheet containing days spent in an enclosed location.  
/* Express hours and minutes as floating point fractions of a day. 
/* The cell will return the risk of infection at that location. 
/* Multiply this returned value by the risk of infection determined from the contour map. 
/* (e.g. If a point falls near the 60% contour, then multiply the result of this equation by 60% to get the final value.) 
/* Note: Since this is the integrated form, it is a different equation from the integral shown in the paper. 
